# Supplementary material for: Orthographic and Phonological Processing in Chinese Character Copying – A Preliminary Report
Source: Front Psychol. 2020 Sep 15;11:2122. doi: 10.3389/fpsyg.2020.02122 (PMC7523426; doi:10.3389/fpsyg.2020.02122)
Supplement: Supplementary file 1 [file Data_Sheet_1.xlsx]

## Sheet: Sheet1
Subject	Character	Character_code	Gap_order	Item	ISI	ISD	StrokeNumber	Character Frequency (occurrence in million)	Radical Frequency	Phonetic Regularity	logCharacterFrequency_centred	logRadicalFrequency_centred	logStrokeNumber_centred	RadicalBoundary	LogographemeBoundary	AoA
DB08M	癖	Word_001	12	Word_001_R2_7	54	59.80802622	18	5.428249477	4	Regular	-1.849181729	-0.383320224	0.291361589	WithinRadical	BetweenLogographemes	5.71429
DB05M	癖	Word_001	16	Word_001_R2_11	64	88.95504483	18	5.428249477	4	Regular	-1.849181729	-0.383320224	0.291361589	WithinRadical	BetweenLogographemes	5.71429
DB05M	癖	Word_001	13	Word_001_R2_8	74	61.66036004	18	5.428249477	4	Regular	-1.849181729	-0.383320224	0.291361589	WithinRadical	BetweenLogographemes	5.71429
DB05F	癖	Word_001	13	Word_001_R2_8	81	123.4058345	18	5.428249477	4	Regular	-1.849181729	-0.383320224	0.291361589	WithinRadical	BetweenLogographemes	5.71429
DB09F	癖	Word_001	13	Word_001_R2_8	82	60.74537019	18	5.428249477	4	Regular	-1.849181729	-0.383320224	0.291361589	WithinRadical	BetweenLogographemes	5.71429
DB06M	癖	Word_001	16	Word_001_R2_11	86	113.6001761	18	5.428249477	4	Regular	-1.849181729	-0.383320224	0.291361589	WithinRadical	BetweenLogographemes	5.71429
DB01M	癖	Word_001	13	Word_001_R2_7	88	121.75385	18	5.428249477	4	Regular	-1.849181729	-0.383320224	0.291361589	WithinRadical	BetweenLogographemes	5.71429
DB07F	癖	Word_001	9	Word_001_R2_4	95	47.16990566	18	5.428249477	4	Regular	-1.849181729	-0.383320224	0.291361589	WithinRadical	BetweenLogographemes	5.71429
DB07M	癖	Word_001	13	Word_001_R2_8	96	90.04998612	18	5.428249477	4	Regular	-1.849181729	-0.383320224	0.291361589	WithinRadical	BetweenLogographemes	5.71429
DB03F	癖	Word_001	16	Word_001_R2_11	99	121.6429201	18	5.428249477	4	Regular	-1.849181729	-0.383320224	0.291361589	WithinRadical	BetweenLogographemes	5.71429
DB01F	癖	Word_001	7	Word_001_R2_2	101	32.52691193	18	5.428249477	4	Regular	-1.849181729	-0.383320224	0.291361589	WithinRadical	BetweenLogographemes	5.71429
DB06M	癖	Word_001	8	Word_001_R2_3	101	70.61161378	18	5.428249477	4	Regular	-1.849181729	-0.383320224	0.291361589	WithinRadical	BetweenLogographemes	5.71429
DB04M	癖	Word_001	8	Word_001_R2_2	102	41.0487515	18	5.428249477	4	Regular	-1.849181729	-0.383320224	0.291361589	WithinRadical	BetweenLogographemes	5.71429
DB09F	癖	Word_001	16	Word_001_R2_11	102	124.9079661	18	5.428249477	4	Regular	-1.849181729	-0.383320224	0.291361589	WithinRadical	BetweenLogographemes	5.71429
DB04M	癖	Word_001	14	Word_001_R2_8	107	171.3300908	18	5.428249477	4	Regular	-1.849181729	-0.383320224	0.291361589	WithinRadical	BetweenLogographemes	5.71429
DB03F	癖	Word_001	13	Word_001_R2_8	108	118.0042372	18	5.428249477	4	Regular	-1.849181729	-0.383320224	0.291361589	WithinRadical	BetweenLogographemes	5.71429
DB06M	癖	Word_001	13	Word_001_R2_8	109	59.05929224	18	5.428249477	4	Regular	-1.849181729	-0.383320224	0.291361589	WithinRadical	BetweenLogographemes	5.71429
DB07M	癖	Word_001	7	Word_001_R2_2	109	60.8276253	18	5.428249477	4	Regular	-1.849181729	-0.383320224	0.291361589	WithinRadical	BetweenLogographemes	5.71429
DB07F	癖	Word_001	13	Word_001_R2_8	111	68.9637586	18	5.428249477	4	Regular	-1.849181729	-0.383320224	0.291361589	WithinRadical	BetweenLogographemes	5.71429
DB10M	癖	Word_001	14	Word_001_R2_8	111	72.11102551	18	5.428249477	4	Regular	-1.849181729	-0.383320224	0.291361589	WithinRadical	BetweenLogographemes	5.71429
DB09F	癖	Word_001	8	Word_001_R2_3	113	98.84331035	18	5.428249477	4	Regular	-1.849181729	-0.383320224	0.291361589	WithinRadical	BetweenLogographemes	5.71429
DB03F	癖	Word_001	8	Word_001_R2_3	116	116.8289348	18	5.428249477	4	Regular	-1.849181729	-0.383320224	0.291361589	WithinRadical	BetweenLogographemes	5.71429
DB08M	癖	Word_001	15	Word_001_R2_10	116	119.2015101	18	5.428249477	4	Regular	-1.849181729	-0.383320224	0.291361589	WithinRadical	BetweenLogographemes	5.71429
DB07M	癖	Word_001	14	Word_001_R2_9	127	129.7998459	18	5.428249477	4	Regular	-1.849181729	-0.383320224	0.291361589	WithinRadical	BetweenLogographemes	5.71429
DB01M	癖	Word_001	16	Word_001_R2_10	129	139.5206078	18	5.428249477	4	Regular	-1.849181729	-0.383320224	0.291361589	WithinRadical	BetweenLogographemes	5.71429
DB08M	癖	Word_001	8	Word_001_R2_3	135	61.00819617	18	5.428249477	4	Regular	-1.849181729	-0.383320224	0.291361589	WithinRadical	BetweenLogographemes	5.71429
DB03M	癖	Word_001	15	Word_001_R2_10	138	69.85699679	18	5.428249477	4	Regular	-1.849181729	-0.383320224	0.291361589	WithinRadical	BetweenLogographemes	5.71429
DB07F	癖	Word_001	16	Word_001_R2_11	146	191.261601	18	5.428249477	4	Regular	-1.849181729	-0.383320224	0.291361589	WithinRadical	BetweenLogographemes	5.71429
DB04M	癖	Word_001	9	Word_001_R2_3	155	143.1712262	18	5.428249477	4	Regular	-1.849181729	-0.383320224	0.291361589	WithinRadical	BetweenLogographemes	5.71429
DB10M	癖	Word_001	17	Word_001_R2_11	161	120.1540678	18	5.428249477	4	Regular	-1.849181729	-0.383320224	0.291361589	WithinRadical	BetweenLogographemes	5.71429
DB01F	癖	Word_001	12	Word_001_R2_7	174	89.9888882	18	5.428249477	4	Regular	-1.849181729	-0.383320224	0.291361589	WithinRadical	BetweenLogographemes	5.71429
DB03F	癖	Word_001	11	Word_001_R2_6	175	191.9505145	18	5.428249477	4	Regular	-1.849181729	-0.383320224	0.291361589	WithinRadical	BetweenLogographemes	5.71429
DB04F	癖	Word_001	16	Word_001_R2_11	189	99.12618221	18	5.428249477	4	Regular	-1.849181729	-0.383320224	0.291361589	WithinRadical	BetweenLogographemes	5.71429
DB03M	癖	Word_001	18	Word_001_R2_13	196	121.75385	18	5.428249477	4	Regular	-1.849181729	-0.383320224	0.291361589	WithinRadical	BetweenLogographemes	5.71429
DB01F	癖	Word_001	15	Word_001_R2_10	197	132.8533026	18	5.428249477	4	Regular	-1.849181729	-0.383320224	0.291361589	WithinRadical	BetweenLogographemes	5.71429
DB02M	癖	Word_001	10	Word_001_R2_5	203	177.789201	18	5.428249477	4	Regular	-1.849181729	-0.383320224	0.291361589	WithinRadical	BetweenLogographemes	5.71429
DB10M	癖	Word_001	9	Word_001_R2_3	205	126.3724654	18	5.428249477	4	Regular	-1.849181729	-0.383320224	0.291361589	WithinRadical	BetweenLogographemes	5.71429
DB01M	癖	Word_001	8	Word_001_R2_2	209	95.46203434	18	5.428249477	4	Regular	-1.849181729	-0.383320224	0.291361589	WithinRadical	BetweenLogographemes	5.71429
DB05F	癖	Word_001	7	Word_001_R2_2	209	106.8877916	18	5.428249477	4	Regular	-1.849181729	-0.383320224	0.291361589	WithinRadical	BetweenLogographemes	5.71429
DB02M	癖	Word_001	7	Word_001_R2_2	217	100.6031809	18	5.428249477	4	Regular	-1.849181729	-0.383320224	0.291361589	WithinRadical	BetweenLogographemes	5.71429
DB10M	癖	Word_001	12	Word_001_R2_6	227	216.5386801	18	5.428249477	4	Regular	-1.849181729	-0.383320224	0.291361589	WithinRadical	BetweenLogographemes	5.71429
DB01F	癖	Word_001	10	Word_001_R2_5	232	200.124961	18	5.428249477	4	Regular	-1.849181729	-0.383320224	0.291361589	WithinRadical	BetweenLogographemes	5.71429
DB06M	癖	Word_001	11	Word_001_R2_6	236	173.104015	18	5.428249477	4	Regular	-1.849181729	-0.383320224	0.291361589	WithinRadical	BetweenLogographemes	5.71429
DB05F	癖	Word_001	8	Word_001_R2_3	255	174.9571376	18	5.428249477	4	Regular	-1.849181729	-0.383320224	0.291361589	WithinRadical	BetweenLogographemes	5.71429
DB09F	癖	Word_001	11	Word_001_R2_6	255	242.7385425	18	5.428249477	4	Regular	-1.849181729	-0.383320224	0.291361589	WithinRadical	BetweenLogographemes	5.71429
DB01M	癖	Word_001	11	Word_001_R2_5	257	266.1014844	18	5.428249477	4	Regular	-1.849181729	-0.383320224	0.291361589	WithinRadical	BetweenLogographemes	5.71429
DB04F	癖	Word_001	13	Word_001_R2_8	276	63.1585307	18	5.428249477	4	Regular	-1.849181729	-0.383320224	0.291361589	WithinRadical	BetweenLogographemes	5.71429
DB08M	癖	Word_001	10	Word_001_R2_5	285	255.2665274	18	5.428249477	4	Regular	-1.849181729	-0.383320224	0.291361589	WithinRadical	BetweenLogographemes	5.71429
DB07M	癖	Word_001	11	Word_001_R2_6	293	214.6462206	18	5.428249477	4	Regular	-1.849181729	-0.383320224	0.291361589	WithinRadical	BetweenLogographemes	5.71429
DB05M	癖	Word_001	11	Word_001_R2_6	317	141.9471733	18	5.428249477	4	Regular	-1.849181729	-0.383320224	0.291361589	WithinRadical	BetweenLogographemes	5.71429
DB03M	癖	Word_001	9	Word_001_R2_4	341	129.0736224	18	5.428249477	4	Regular	-1.849181729	-0.383320224	0.291361589	WithinRadical	BetweenLogographemes	5.71429
DB04F	癖	Word_001	8	Word_001_R2_3	371	119.4738465	18	5.428249477	4	Regular	-1.849181729	-0.383320224	0.291361589	WithinRadical	BetweenLogographemes	5.71429
DB07F	癖	Word_001	11	Word_001_R2_6	428	270.5734651	18	5.428249477	4	Regular	-1.849181729	-0.383320224	0.291361589	WithinRadical	BetweenLogographemes	5.71429
DB03M	癖	Word_001	13	Word_001_R2_8	482	253.5527559	18	5.428249477	4	Regular	-1.849181729	-0.383320224	0.291361589	WithinRadical	BetweenLogographemes	5.71429
DB02F	癖	Word_001	14	Word_001_R2_10	46	65.55150647	18	5.428249477	4	Regular	-1.849181729	-0.383320224	0.291361589	WithinRadical	BetweenLogographemes	5.71429
DB10F	癖	Word_001	12	Word_001_R2_7	95	91.41662868	18	5.428249477	4	Regular	-1.849181729	-0.383320224	0.291361589	WithinRadical	BetweenLogographemes	5.71429
DB10F	癖	Word_001	15	Word_001_R2_10	101	136.8831619	18	5.428249477	4	Regular	-1.849181729	-0.383320224	0.291361589	WithinRadical	BetweenLogographemes	5.71429
DB02F	癖	Word_001	12	Word_001_R2_8	122	83.81527307	18	5.428249477	4	Regular	-1.849181729	-0.383320224	0.291361589	WithinRadical	BetweenLogographemes	5.71429
DB02F	癖	Word_001	7	Word_001_R2_3	126	64.14047084	18	5.428249477	4	Regular	-1.849181729	-0.383320224	0.291361589	WithinRadical	BetweenLogographemes	5.71429
DB02F	癖	Word_001	10	Word_001_R2_6	143	134.3726163	18	5.428249477	4	Regular	-1.849181729	-0.383320224	0.291361589	WithinRadical	BetweenLogographemes	5.71429
DB10F	癖	Word_001	8	Word_001_R2_3	147	86.05230967	18	5.428249477	4	Regular	-1.849181729	-0.383320224	0.291361589	WithinRadical	BetweenLogographemes	5.71429
DB10F	癖	Word_001	10	Word_001_R2_5	299	213.5064402	18	5.428249477	4	Regular	-1.849181729	-0.383320224	0.291361589	WithinRadical	BetweenLogographemes	5.71429
DB04F	萊	Word_002	7	Word_002_R2_3	82	103.6001931	12	69.52334907	2	Regular	0.700864223	-1.076467404	-0.114103519	WithinRadical	BetweenLogographemes	5.59091
DB04M	萊	Word_002	8	Word_002_R2_4	89	84.53401682	12	69.52334907	2	Regular	0.700864223	-1.076467404	-0.114103519	WithinRadical	BetweenLogographemes	5.59091
DB03F	萊	Word_002	8	Word_002_R2_4	90	131.552271	12	69.52334907	2	Regular	0.700864223	-1.076467404	-0.114103519	WithinRadical	BetweenLogographemes	5.59091
DB04F	萊	Word_002	5	Word_002_R2_1	99	127.7810628	12	69.52334907	2	Regular	0.700864223	-1.076467404	-0.114103519	WithinRadical	BetweenLogographemes	5.59091
DB09F	萊	Word_002	8	Word_002_R2_4	101	77.89736838	12	69.52334907	2	Regular	0.700864223	-1.076467404	-0.114103519	WithinRadical	BetweenLogographemes	5.59091
DB06M	萊	Word_002	8	Word_002_R2_4	107	111.2879149	12	69.52334907	2	Regular	0.700864223	-1.076467404	-0.114103519	WithinRadical	BetweenLogographemes	5.59091
DB02F	萊	Word_002	8	Word_002_R2_4	113	84.64632302	12	69.52334907	2	Regular	0.700864223	-1.076467404	-0.114103519	WithinRadical	BetweenLogographemes	5.59091
DB08M	萊	Word_002	8	Word_002_R2_4	115	80.99382693	12	69.52334907	2	Regular	0.700864223	-1.076467404	-0.114103519	WithinRadical	BetweenLogographemes	5.59091
DB08F	萊	Word_002	7	Word_002_R2_3	127	88.41379983	12	69.52334907	2	Regular	0.700864223	-1.076467404	-0.114103519	WithinRadical	BetweenLogographemes	5.59091
DB04M	萊	Word_002	6	Word_002_R2_2	128	188.2153022	12	69.52334907	2	Regular	0.700864223	-1.076467404	-0.114103519	WithinRadical	BetweenLogographemes	5.59091
DB06M	萊	Word_002	6	Word_002_R2_2	133	179.1200715	12	69.52334907	2	Regular	0.700864223	-1.076467404	-0.114103519	WithinRadical	BetweenLogographemes	5.59091
DB06F	萊	Word_002	8	Word_002_R2_4	137	85.14693183	12	69.52334907	2	Regular	0.700864223	-1.076467404	-0.114103519	WithinRadical	BetweenLogographemes	5.59091
DB08M	萊	Word_002	6	Word_002_R2_2	142	219.0091322	12	69.52334907	2	Regular	0.700864223	-1.076467404	-0.114103519	WithinRadical	BetweenLogographemes	5.59091
DB10F	萊	Word_002	8	Word_002_R2_4	144	106.0188662	12	69.52334907	2	Regular	0.700864223	-1.076467404	-0.114103519	WithinRadical	BetweenLogographemes	5.59091
DB02M	萊	Word_002	8	Word_002_R2_4	149	79.19595949	12	69.52334907	2	Regular	0.700864223	-1.076467404	-0.114103519	WithinRadical	BetweenLogographemes	5.59091
DB01M	萊	Word_002	8	Word_002_R2_4	152	159.0125781	12	69.52334907	2	Regular	0.700864223	-1.076467404	-0.114103519	WithinRadical	BetweenLogographemes	5.59091
DB05M	萊	Word_002	8	Word_002_R2_4	157	76.38062582	12	69.52334907	2	Regular	0.700864223	-1.076467404	-0.114103519	WithinRadical	BetweenLogographemes	5.59091
DB07F	萊	Word_002	7	Word_002_R2_3	166	99.02019996	12	69.52334907	2	Regular	0.700864223	-1.076467404	-0.114103519	WithinRadical	BetweenLogographemes	5.59091
DB09F	萊	Word_002	6	Word_002_R2_2	167	193.1864384	12	69.52334907	2	Regular	0.700864223	-1.076467404	-0.114103519	WithinRadical	BetweenLogographemes	5.59091
DB01F	萊	Word_002	7	Word_002_R2_3	169	122.3478647	12	69.52334907	2	Regular	0.700864223	-1.076467404	-0.114103519	WithinRadical	BetweenLogographemes	5.59091
DB07M	萊	Word_002	8	Word_002_R2_4	169	153	12	69.52334907	2	Regular	0.700864223	-1.076467404	-0.114103519	WithinRadical	BetweenLogographemes	5.59091
DB06F	萊	Word_002	6	Word_002_R2_2	171	250.4595776	12	69.52334907	2	Regular	0.700864223	-1.076467404	-0.114103519	WithinRadical	BetweenLogographemes	5.59091
DB02F	萊	Word_002	6	Word_002_R2_2	184	161.993827	12	69.52334907	2	Regular	0.700864223	-1.076467404	-0.114103519	WithinRadical	BetweenLogographemes	5.59091
DB10M	萊	Word_002	6	Word_002_R2_2	187	180.1138529	12	69.52334907	2	Regular	0.700864223	-1.076467404	-0.114103519	WithinRadical	BetweenLogographemes	5.59091
DB03F	萊	Word_002	6	Word_002_R2_2	189	277.3463539	12	69.52334907	2	Regular	0.700864223	-1.076467404	-0.114103519	WithinRadical	BetweenLogographemes	5.59091
DB10M	萊	Word_002	8	Word_002_R2_4	189	81.41252975	12	69.52334907	2	Regular	0.700864223	-1.076467404	-0.114103519	WithinRadical	BetweenLogographemes	5.59091
DB01F	萊	Word_002	6	Word_002_R2_2	191	145.7840869	12	69.52334907	2	Regular	0.700864223	-1.076467404	-0.114103519	WithinRadical	BetweenLogographemes	5.59091
DB10F	萊	Word_002	6	Word_002_R2_2	191	188.7432118	12	69.52334907	2	Regular	0.700864223	-1.076467404	-0.114103519	WithinRadical	BetweenLogographemes	5.59091
DB08F	萊	Word_002	5	Word_002_R2_1	197	257.6140524	12	69.52334907	2	Regular	0.700864223	-1.076467404	-0.114103519	WithinRadical	BetweenLogographemes	5.59091
DB01M	萊	Word_002	6	Word_002_R2_2	214	228.1074308	12	69.52334907	2	Regular	0.700864223	-1.076467404	-0.114103519	WithinRadical	BetweenLogographemes	5.59091
DB05F	萊	Word_002	5	Word_002_R2_2	224	149.2715646	12	69.52334907	2	Regular	0.700864223	-1.076467404	-0.114103519	WithinRadical	BetweenLogographemes	5.59091
DB05F	萊	Word_002	7	Word_002_R2_4	231	86.97700846	12	69.52334907	2	Regular	0.700864223	-1.076467404	-0.114103519	WithinRadical	BetweenLogographemes	5.59091
DB05M	萊	Word_002	6	Word_002_R2_2	232	179.7386992	12	69.52334907	2	Regular	0.700864223	-1.076467404	-0.114103519	WithinRadical	BetweenLogographemes	5.59091
DB07M	萊	Word_002	6	Word_002_R2_2	244	207.7907601	12	69.52334907	2	Regular	0.700864223	-1.076467404	-0.114103519	WithinRadical	BetweenLogographemes	5.59091
DB07F	萊	Word_002	5	Word_002_R2_1	272	167.3708457	12	69.52334907	2	Regular	0.700864223	-1.076467404	-0.114103519	WithinRadical	BetweenLogographemes	5.59091
DB09M	萊	Word_002	8	Word_002_R2_4	277	85.27602242	12	69.52334907	2	Regular	0.700864223	-1.076467404	-0.114103519	WithinRadical	BetweenLogographemes	5.59091
DB03M	萊	Word_002	8	Word_002_R2_4	303	97.30878686	12	69.52334907	2	Regular	0.700864223	-1.076467404	-0.114103519	WithinRadical	BetweenLogographemes	5.59091
DB03M	萊	Word_002	6	Word_002_R2_2	317	234.0939982	12	69.52334907	2	Regular	0.700864223	-1.076467404	-0.114103519	WithinRadical	BetweenLogographemes	5.59091
DB09M	萊	Word_002	6	Word_002_R2_2	351	190.2235527	12	69.52334907	2	Regular	0.700864223	-1.076467404	-0.114103519	WithinRadical	BetweenLogographemes	5.59091
DB02M	萊	Word_002	6	Word_002_R2_2	664	185.0540462	12	69.52334907	2	Regular	0.700864223	-1.076467404	-0.114103519	WithinRadical	BetweenLogographemes	5.59091
DB04M	掟	Word_003	6	Word_003_R2_3	26	39.92492956	11	18.55521816	7	Irregular	-0.620047379	0.176295564	-0.201114896	WithinRadical	BetweenLogographemes	4.73684
DB06M	掟	Word_003	7	Word_003_R2_4	57	44.40720662	11	18.55521816	7	Irregular	-0.620047379	0.176295564	-0.201114896	WithinRadical	BetweenLogographemes	4.73684
DB08F	掟	Word_003	7	Word_003_R2_4	61	32.984845	11	18.55521816	7	Irregular	-0.620047379	0.176295564	-0.201114896	WithinRadical	BetweenLogographemes	4.73684
DB06F	掟	Word_003	7	Word_003_R2_4	73	54.40588203	11	18.55521816	7	Irregular	-0.620047379	0.176295564	-0.201114896	WithinRadical	BetweenLogographemes	4.73684
DB02M	掟	Word_003	8	Word_003_R2_5	78	31.78049716	11	18.55521816	7	Irregular	-0.620047379	0.176295564	-0.201114896	WithinRadical	BetweenLogographemes	4.73684
DB03F	掟	Word_003	7	Word_003_R2_3	79	96.04165763	11	18.55521816	7	Irregular	-0.620047379	0.176295564	-0.201114896	WithinRadical	BetweenLogographemes	4.73684
DB03M	掟	Word_003	8	Word_003_R2_5	84	38.58756276	11	18.55521816	7	Irregular	-0.620047379	0.176295564	-0.201114896	WithinRadical	BetweenLogographemes	4.73684
DB09F	掟	Word_003	7	Word_003_R2_4	87	57.14017851	11	18.55521816	7	Irregular	-0.620047379	0.176295564	-0.201114896	WithinRadical	BetweenLogographemes	4.73684
DB10F	掟	Word_003	7	Word_003_R2_4	91	45.22167622	11	18.55521816	7	Irregular	-0.620047379	0.176295564	-0.201114896	WithinRadical	BetweenLogographemes	4.73684
DB04F	掟	Word_003	7	Word_003_R2_4	94	136.6235704	11	18.55521816	7	Irregular	-0.620047379	0.176295564	-0.201114896	WithinRadical	BetweenLogographemes	4.73684
DB06M	掟	Word_003	6	Word_003_R2_3	98	58.82176468	11	18.55521816	7	Irregular	-0.620047379	0.176295564	-0.201114896	WithinRadical	BetweenLogographemes	4.73684
DB04M	掟	Word_003	7	Word_003_R2_4	102	138.4629914	11	18.55521816	7	Irregular	-0.620047379	0.176295564	-0.201114896	WithinRadical	BetweenLogographemes	4.73684
DB05M	掟	Word_003	7	Word_003_R2_4	102	24.04163056	11	18.55521816	7	Irregular	-0.620047379	0.176295564	-0.201114896	WithinRadical	BetweenLogographemes	4.73684
DB08M	掟	Word_003	7	Word_003_R2_4	109	62.2655603	11	18.55521816	7	Irregular	-0.620047379	0.176295564	-0.201114896	WithinRadical	BetweenLogographemes	4.73684
DB03F	掟	Word_003	9	Word_003_R2_5	112	153.160047	11	18.55521816	7	Irregular	-0.620047379	0.176295564	-0.201114896	WithinRadical	BetweenLogographemes	4.73684
DB06F	掟	Word_003	6	Word_003_R2_3	112	113.0309692	11	18.55521816	7	Irregular	-0.620047379	0.176295564	-0.201114896	WithinRadical	BetweenLogographemes	4.73684
DB06M	掟	Word_003	8	Word_003_R2_5	114	79.60527621	11	18.55521816	7	Irregular	-0.620047379	0.176295564	-0.201114896	WithinRadical	BetweenLogographemes	4.73684
DB10M	掟	Word_003	7	Word_003_R2_4	114	39.05124838	11	18.55521816	7	Irregular	-0.620047379	0.176295564	-0.201114896	WithinRadical	BetweenLogographemes	4.73684
DB04M	掟	Word_003	5	Word_003_R2_2	115	141.0886246	11	18.55521816	7	Irregular	-0.620047379	0.176295564	-0.201114896	WithinRadical	BetweenLogographemes	4.73684
DB06F	掟	Word_003	9	Word_003_R2_6	115	110.8873302	11	18.55521816	7	Irregular	-0.620047379	0.176295564	-0.201114896	WithinRadical	BetweenLogographemes	4.73684
DB02F	掟	Word_003	6	Word_003_R2_3	116	45.607017	11	18.55521816	7	Irregular	-0.620047379	0.176295564	-0.201114896	WithinRadical	BetweenLogographemes	4.73684
DB05F	掟	Word_003	7	Word_003_R2_4	123	59.8414572	11	18.55521816	7	Irregular	-0.620047379	0.176295564	-0.201114896	WithinRadical	BetweenLogographemes	4.73684
DB05M	掟	Word_003	6	Word_003_R2_3	129	151.4265499	11	18.55521816	7	Irregular	-0.620047379	0.176295564	-0.201114896	WithinRadical	BetweenLogographemes	4.73684
DB03M	掟	Word_003	6	Word_003_R2_3	134	2	11	18.55521816	7	Irregular	-0.620047379	0.176295564	-0.201114896	WithinRadical	BetweenLogographemes	4.73684
DB09F	掟	Word_003	6	Word_003_R2_3	134	98.32598843	11	18.55521816	7	Irregular	-0.620047379	0.176295564	-0.201114896	WithinRadical	BetweenLogographemes	4.73684
DB03F	掟	Word_003	6	Word_003_R2_2	135	217.2487054	11	18.55521816	7	Irregular	-0.620047379	0.176295564	-0.201114896	WithinRadical	BetweenLogographemes	4.73684
DB08F	掟	Word_003	6	Word_003_R2_3	135	148.8522758	11	18.55521816	7	Irregular	-0.620047379	0.176295564	-0.201114896	WithinRadical	BetweenLogographemes	4.73684
DB07F	掟	Word_003	8	Word_003_R2_5	139	35.51056181	11	18.55521816	7	Irregular	-0.620047379	0.176295564	-0.201114896	WithinRadical	BetweenLogographemes	4.73684
DB10M	掟	Word_003	6	Word_003_R2_3	141	141.9048977	11	18.55521816	7	Irregular	-0.620047379	0.176295564	-0.201114896	WithinRadical	BetweenLogographemes	4.73684
DB10F	掟	Word_003	6	Word_003_R2_3	143	164.2224102	11	18.55521816	7	Irregular	-0.620047379	0.176295564	-0.201114896	WithinRadical	BetweenLogographemes	4.73684
DB03M	掟	Word_003	10	Word_003_R2_7	145	119.6411301	11	18.55521816	7	Irregular	-0.620047379	0.176295564	-0.201114896	WithinRadical	BetweenLogographemes	4.73684
DB08M	掟	Word_003	6	Word_003_R2_3	148	165.3390456	11	18.55521816	7	Irregular	-0.620047379	0.176295564	-0.201114896	WithinRadical	BetweenLogographemes	4.73684
DB09F	掟	Word_003	9	Word_003_R2_6	149	128.4133949	11	18.55521816	7	Irregular	-0.620047379	0.176295564	-0.201114896	WithinRadical	BetweenLogographemes	4.73684
DB02F	掟	Word_003	5	Word_003_R2_2	156	140.7302384	11	18.55521816	7	Irregular	-0.620047379	0.176295564	-0.201114896	WithinRadical	BetweenLogographemes	4.73684
DB02M	掟	Word_003	6	Word_003_R2_3	161	112.5388822	11	18.55521816	7	Irregular	-0.620047379	0.176295564	-0.201114896	WithinRadical	BetweenLogographemes	4.73684
DB05F	掟	Word_003	9	Word_003_R2_6	162	134.8517705	11	18.55521816	7	Irregular	-0.620047379	0.176295564	-0.201114896	WithinRadical	BetweenLogographemes	4.73684
DB08M	掟	Word_003	9	Word_003_R2_6	162	122.8087945	11	18.55521816	7	Irregular	-0.620047379	0.176295564	-0.201114896	WithinRadical	BetweenLogographemes	4.73684
DB08F	掟	Word_003	9	Word_003_R2_6	163	151.0132445	11	18.55521816	7	Irregular	-0.620047379	0.176295564	-0.201114896	WithinRadical	BetweenLogographemes	4.73684
DB05M	掟	Word_003	9	Word_003_R2_6	166	149.2548157	11	18.55521816	7	Irregular	-0.620047379	0.176295564	-0.201114896	WithinRadical	BetweenLogographemes	4.73684
DB10F	掟	Word_003	9	Word_003_R2_6	170	165.7377446	11	18.55521816	7	Irregular	-0.620047379	0.176295564	-0.201114896	WithinRadical	BetweenLogographemes	4.73684
DB01M	掟	Word_003	9	Word_003_R2_6	174	107.1680923	11	18.55521816	7	Irregular	-0.620047379	0.176295564	-0.201114896	WithinRadical	BetweenLogographemes	4.73684
DB09M	掟	Word_003	7	Word_003_R2_4	174	34.13209633	11	18.55521816	7	Irregular	-0.620047379	0.176295564	-0.201114896	WithinRadical	BetweenLogographemes	4.73684
DB01F	掟	Word_003	7	Word_003_R2_4	176	46.09772229	11	18.55521816	7	Irregular	-0.620047379	0.176295564	-0.201114896	WithinRadical	BetweenLogographemes	4.73684
DB10M	掟	Word_003	9	Word_003_R2_6	190	124.3261839	11	18.55521816	7	Irregular	-0.620047379	0.176295564	-0.201114896	WithinRadical	BetweenLogographemes	4.73684
DB02F	掟	Word_003	8	Word_003_R2_5	205	134.6291202	11	18.55521816	7	Irregular	-0.620047379	0.176295564	-0.201114896	WithinRadical	BetweenLogographemes	4.73684
DB01F	掟	Word_003	9	Word_003_R2_6	214	161.0093165	11	18.55521816	7	Irregular	-0.620047379	0.176295564	-0.201114896	WithinRadical	BetweenLogographemes	4.73684
DB01M	掟	Word_003	6	Word_003_R2_3	231	233.7733946	11	18.55521816	7	Irregular	-0.620047379	0.176295564	-0.201114896	WithinRadical	BetweenLogographemes	4.73684
DB09M	掟	Word_003	9	Word_003_R2_6	231	104.3934864	11	18.55521816	7	Irregular	-0.620047379	0.176295564	-0.201114896	WithinRadical	BetweenLogographemes	4.73684
DB01F	掟	Word_003	6	Word_003_R2_3	238	141.1523999	11	18.55521816	7	Irregular	-0.620047379	0.176295564	-0.201114896	WithinRadical	BetweenLogographemes	4.73684
DB09M	掟	Word_003	6	Word_003_R2_3	242	125.8650071	11	18.55521816	7	Irregular	-0.620047379	0.176295564	-0.201114896	WithinRadical	BetweenLogographemes	4.73684
DB07F	掟	Word_003	10	Word_003_R2_7	245	82.73451517	11	18.55521816	7	Irregular	-0.620047379	0.176295564	-0.201114896	WithinRadical	BetweenLogographemes	4.73684
DB05F	掟	Word_003	6	Word_003_R2_3	734	101.7889974	11	18.55521816	7	Irregular	-0.620047379	0.176295564	-0.201114896	WithinRadical	BetweenLogographemes	4.73684
DB08M	冠	Word_004	8	Word_004_R2_6	51	75.59100476	9	294.0910738	1	Irregular	2.143091063	-1.769614585	-0.401785592	WithinRadical	BetweenLogographemes	3.52632
DB06M	冠	Word_004	8	Word_004_R2_6	54	45.35416188	9	294.0910738	1	Irregular	2.143091063	-1.769614585	-0.401785592	WithinRadical	BetweenLogographemes	3.52632
DB04M	冠	Word_004	4	Word_004_R2_2	64	81.84130986	9	294.0910738	1	Irregular	2.143091063	-1.769614585	-0.401785592	WithinRadical	BetweenLogographemes	3.52632
DB10M	冠	Word_004	8	Word_004_R2_6	65	68.00735254	9	294.0910738	1	Irregular	2.143091063	-1.769614585	-0.401785592	WithinRadical	BetweenLogographemes	3.52632
DB02F	冠	Word_004	8	Word_004_R2_6	68	70.71067812	9	294.0910738	1	Irregular	2.143091063	-1.769614585	-0.401785592	WithinRadical	BetweenLogographemes	3.52632
DB04F	冠	Word_004	3	Word_004_R2_1	74	121.9180052	9	294.0910738	1	Irregular	2.143091063	-1.769614585	-0.401785592	WithinRadical	BetweenLogographemes	3.52632
DB04F	冠	Word_004	4	Word_004_R2_2	75	75.80237463	9	294.0910738	1	Irregular	2.143091063	-1.769614585	-0.401785592	WithinRadical	BetweenLogographemes	3.52632
DB05F	冠	Word_004	8	Word_004_R2_6	81	66.3098786	9	294.0910738	1	Irregular	2.143091063	-1.769614585	-0.401785592	WithinRadical	BetweenLogographemes	3.52632
DB03F	冠	Word_004	4	Word_004_R2_2	85	21.1896201	9	294.0910738	1	Irregular	2.143091063	-1.769614585	-0.401785592	WithinRadical	BetweenLogographemes	3.52632
DB02M	冠	Word_004	3	Word_004_R2_1	88	102.6157883	9	294.0910738	1	Irregular	2.143091063	-1.769614585	-0.401785592	WithinRadical	BetweenLogographemes	3.52632
DB07M	冠	Word_004	8	Word_004_R2_6	88	68.62215386	9	294.0910738	1	Irregular	2.143091063	-1.769614585	-0.401785592	WithinRadical	BetweenLogographemes	3.52632
DB01M	冠	Word_004	3	Word_004_R2_1	89	205.272989	9	294.0910738	1	Irregular	2.143091063	-1.769614585	-0.401785592	WithinRadical	BetweenLogographemes	3.52632
DB09F	冠	Word_004	4	Word_004_R2_2	89	52.35456045	9	294.0910738	1	Irregular	2.143091063	-1.769614585	-0.401785592	WithinRadical	BetweenLogographemes	3.52632
DB03F	冠	Word_004	3	Word_004_R2_1	91	157.0986951	9	294.0910738	1	Irregular	2.143091063	-1.769614585	-0.401785592	WithinRadical	BetweenLogographemes	3.52632
DB02M	冠	Word_004	4	Word_004_R2_2	92	61.32699243	9	294.0910738	1	Irregular	2.143091063	-1.769614585	-0.401785592	WithinRadical	BetweenLogographemes	3.52632
DB07M	冠	Word_004	4	Word_004_R2_2	93	66.64833081	9	294.0910738	1	Irregular	2.143091063	-1.769614585	-0.401785592	WithinRadical	BetweenLogographemes	3.52632
DB01M	冠	Word_004	8	Word_004_R2_6	94	85.70297544	9	294.0910738	1	Irregular	2.143091063	-1.769614585	-0.401785592	WithinRadical	BetweenLogographemes	3.52632
DB06F	冠	Word_004	3	Word_004_R2_1	94	108.9311709	9	294.0910738	1	Irregular	2.143091063	-1.769614585	-0.401785592	WithinRadical	BetweenLogographemes	3.52632
DB07F	冠	Word_004	8	Word_004_R2_6	94	54.4242593	9	294.0910738	1	Irregular	2.143091063	-1.769614585	-0.401785592	WithinRadical	BetweenLogographemes	3.52632
DB01M	冠	Word_004	4	Word_004_R2_2	95	99.689518	9	294.0910738	1	Irregular	2.143091063	-1.769614585	-0.401785592	WithinRadical	BetweenLogographemes	3.52632
DB08M	冠	Word_004	3	Word_004_R2_1	95	143.2201103	9	294.0910738	1	Irregular	2.143091063	-1.769614585	-0.401785592	WithinRadical	BetweenLogographemes	3.52632
DB07F	冠	Word_004	4	Word_004_R2_2	95	63.0634601	9	294.0910738	1	Irregular	2.143091063	-1.769614585	-0.401785592	WithinRadical	BetweenLogographemes	3.52632
DB04M	冠	Word_004	8	Word_004_R2_6	98	65.19202405	9	294.0910738	1	Irregular	2.143091063	-1.769614585	-0.401785592	WithinRadical	BetweenLogographemes	3.52632
DB06F	冠	Word_004	4	Word_004_R2_2	100	55.94640292	9	294.0910738	1	Irregular	2.143091063	-1.769614585	-0.401785592	WithinRadical	BetweenLogographemes	3.52632
DB05M	冠	Word_004	8	Word_004_R2_6	101	102.7034566	9	294.0910738	1	Irregular	2.143091063	-1.769614585	-0.401785592	WithinRadical	BetweenLogographemes	3.52632
DB08F	冠	Word_004	4	Word_004_R2_2	101	60.40695324	9	294.0910738	1	Irregular	2.143091063	-1.769614585	-0.401785592	WithinRadical	BetweenLogographemes	3.52632
DB08F	冠	Word_004	3	Word_004_R2_1	108	107.9120012	9	294.0910738	1	Irregular	2.143091063	-1.769614585	-0.401785592	WithinRadical	BetweenLogographemes	3.52632
DB08F	冠	Word_004	8	Word_004_R2_6	109	103.8171469	9	294.0910738	1	Irregular	2.143091063	-1.769614585	-0.401785592	WithinRadical	BetweenLogographemes	3.52632
DB09F	冠	Word_004	3	Word_004_R2_1	111	149.1643389	9	294.0910738	1	Irregular	2.143091063	-1.769614585	-0.401785592	WithinRadical	BetweenLogographemes	3.52632
DB07F	冠	Word_004	3	Word_004_R2_1	113	167.002994	9	294.0910738	1	Irregular	2.143091063	-1.769614585	-0.401785592	WithinRadical	BetweenLogographemes	3.52632
DB05M	冠	Word_004	4	Word_004_R2_2	115	36.34556369	9	294.0910738	1	Irregular	2.143091063	-1.769614585	-0.401785592	WithinRadical	BetweenLogographemes	3.52632
DB03M	冠	Word_004	4	Word_004_R2_2	116	59.53990259	9	294.0910738	1	Irregular	2.143091063	-1.769614585	-0.401785592	WithinRadical	BetweenLogographemes	3.52632
DB02M	冠	Word_004	8	Word_004_R2_6	120	52.77309921	9	294.0910738	1	Irregular	2.143091063	-1.769614585	-0.401785592	WithinRadical	BetweenLogographemes	3.52632
DB06M	冠	Word_004	3	Word_004_R2_1	120	96.40020747	9	294.0910738	1	Irregular	2.143091063	-1.769614585	-0.401785592	WithinRadical	BetweenLogographemes	3.52632
DB10F	冠	Word_004	3	Word_004_R2_1	122	133.6001497	9	294.0910738	1	Irregular	2.143091063	-1.769614585	-0.401785592	WithinRadical	BetweenLogographemes	3.52632
DB03F	冠	Word_004	8	Word_004_R2_6	124	107.856386	9	294.0910738	1	Irregular	2.143091063	-1.769614585	-0.401785592	WithinRadical	BetweenLogographemes	3.52632
DB04M	冠	Word_004	3	Word_004_R2_1	129	173.6433126	9	294.0910738	1	Irregular	2.143091063	-1.769614585	-0.401785592	WithinRadical	BetweenLogographemes	3.52632
DB08M	冠	Word_004	4	Word_004_R2_2	129	104.2017274	9	294.0910738	1	Irregular	2.143091063	-1.769614585	-0.401785592	WithinRadical	BetweenLogographemes	3.52632
DB02F	冠	Word_004	6	Word_004_R2_4	133	137.277092	9	294.0910738	1	Irregular	2.143091063	-1.769614585	-0.401785592	WithinRadical	BetweenLogographemes	3.52632
DB10F	冠	Word_004	8	Word_004_R2_6	133	48.50773134	9	294.0910738	1	Irregular	2.143091063	-1.769614585	-0.401785592	WithinRadical	BetweenLogographemes	3.52632
DB07M	冠	Word_004	3	Word_004_R2_1	136	140.4172354	9	294.0910738	1	Irregular	2.143091063	-1.769614585	-0.401785592	WithinRadical	BetweenLogographemes	3.52632
DB05F	冠	Word_004	4	Word_004_R2_2	137	49.81967483	9	294.0910738	1	Irregular	2.143091063	-1.769614585	-0.401785592	WithinRadical	BetweenLogographemes	3.52632
DB04M	冠	Word_004	6	Word_004_R2_4	137	142.4254191	9	294.0910738	1	Irregular	2.143091063	-1.769614585	-0.401785592	WithinRadical	BetweenLogographemes	3.52632
DB08F	冠	Word_004	6	Word_004_R2_4	142	120.0666482	9	294.0910738	1	Irregular	2.143091063	-1.769614585	-0.401785592	WithinRadical	BetweenLogographemes	3.52632
DB10M	冠	Word_004	3	Word_004_R2_1	142	224.147273	9	294.0910738	1	Irregular	2.143091063	-1.769614585	-0.401785592	WithinRadical	BetweenLogographemes	3.52632
DB05F	冠	Word_004	3	Word_004_R2_1	143	144.9413675	9	294.0910738	1	Irregular	2.143091063	-1.769614585	-0.401785592	WithinRadical	BetweenLogographemes	3.52632
DB09M	冠	Word_004	4	Word_004_R2_2	148	73.40980861	9	294.0910738	1	Irregular	2.143091063	-1.769614585	-0.401785592	WithinRadical	BetweenLogographemes	3.52632
DB10M	冠	Word_004	4	Word_004_R2_2	149	114.4901743	9	294.0910738	1	Irregular	2.143091063	-1.769614585	-0.401785592	WithinRadical	BetweenLogographemes	3.52632
DB05M	冠	Word_004	3	Word_004_R2_1	150	187.7471704	9	294.0910738	1	Irregular	2.143091063	-1.769614585	-0.401785592	WithinRadical	BetweenLogographemes	3.52632
DB10F	冠	Word_004	4	Word_004_R2_2	150	63.3245608	9	294.0910738	1	Irregular	2.143091063	-1.769614585	-0.401785592	WithinRadical	BetweenLogographemes	3.52632
DB09M	冠	Word_004	3	Word_004_R2_1	154	144.8102206	9	294.0910738	1	Irregular	2.143091063	-1.769614585	-0.401785592	WithinRadical	BetweenLogographemes	3.52632
DB06M	冠	Word_004	4	Word_004_R2_2	157	86.127812	9	294.0910738	1	Irregular	2.143091063	-1.769614585	-0.401785592	WithinRadical	BetweenLogographemes	3.52632
DB02F	冠	Word_004	3	Word_004_R2_1	163	116.6061748	9	294.0910738	1	Irregular	2.143091063	-1.769614585	-0.401785592	WithinRadical	BetweenLogographemes	3.52632
DB03M	冠	Word_004	3	Word_004_R2_1	163	153.6749817	9	294.0910738	1	Irregular	2.143091063	-1.769614585	-0.401785592	WithinRadical	BetweenLogographemes	3.52632
DB04F	冠	Word_004	8	Word_004_R2_6	176	69.12307864	9	294.0910738	1	Irregular	2.143091063	-1.769614585	-0.401785592	WithinRadical	BetweenLogographemes	3.52632
DB09F	冠	Word_004	8	Word_004_R2_6	176	88.19297024	9	294.0910738	1	Irregular	2.143091063	-1.769614585	-0.401785592	WithinRadical	BetweenLogographemes	3.52632
DB01F	冠	Word_004	8	Word_004_R2_6	177	69.18092223	9	294.0910738	1	Irregular	2.143091063	-1.769614585	-0.401785592	WithinRadical	BetweenLogographemes	3.52632
DB03M	冠	Word_004	8	Word_004_R2_6	187	58.24087911	9	294.0910738	1	Irregular	2.143091063	-1.769614585	-0.401785592	WithinRadical	BetweenLogographemes	3.52632
DB07M	冠	Word_004	6	Word_004_R2_4	191	201.4671189	9	294.0910738	1	Irregular	2.143091063	-1.769614585	-0.401785592	WithinRadical	BetweenLogographemes	3.52632
DB01F	冠	Word_004	4	Word_004_R2_2	193	55.02726597	9	294.0910738	1	Irregular	2.143091063	-1.769614585	-0.401785592	WithinRadical	BetweenLogographemes	3.52632
DB03F	冠	Word_004	6	Word_004_R2_4	197	273.0567707	9	294.0910738	1	Irregular	2.143091063	-1.769614585	-0.401785592	WithinRadical	BetweenLogographemes	3.52632
DB01M	冠	Word_004	6	Word_004_R2_4	201	199.4617758	9	294.0910738	1	Irregular	2.143091063	-1.769614585	-0.401785592	WithinRadical	BetweenLogographemes	3.52632
DB04F	冠	Word_004	6	Word_004_R2_4	201	145.7737974	9	294.0910738	1	Irregular	2.143091063	-1.769614585	-0.401785592	WithinRadical	BetweenLogographemes	3.52632
DB10F	冠	Word_004	6	Word_004_R2_4	202	159.9312352	9	294.0910738	1	Irregular	2.143091063	-1.769614585	-0.401785592	WithinRadical	BetweenLogographemes	3.52632
DB07F	冠	Word_004	6	Word_004_R2_4	203	180.2359565	9	294.0910738	1	Irregular	2.143091063	-1.769614585	-0.401785592	WithinRadical	BetweenLogographemes	3.52632
DB08M	冠	Word_004	6	Word_004_R2_4	204	213.6000936	9	294.0910738	1	Irregular	2.143091063	-1.769614585	-0.401785592	WithinRadical	BetweenLogographemes	3.52632
DB01F	冠	Word_004	3	Word_004_R2_1	208	132.4839613	9	294.0910738	1	Irregular	2.143091063	-1.769614585	-0.401785592	WithinRadical	BetweenLogographemes	3.52632
DB02F	冠	Word_004	4	Word_004_R2_2	218	66.03786792	9	294.0910738	1	Irregular	2.143091063	-1.769614585	-0.401785592	WithinRadical	BetweenLogographemes	3.52632
DB01F	冠	Word_004	6	Word_004_R2_4	228	152.7121475	9	294.0910738	1	Irregular	2.143091063	-1.769614585	-0.401785592	WithinRadical	BetweenLogographemes	3.52632
DB09F	冠	Word_004	6	Word_004_R2_4	246	165.3602129	9	294.0910738	1	Irregular	2.143091063	-1.769614585	-0.401785592	WithinRadical	BetweenLogographemes	3.52632
DB02M	冠	Word_004	6	Word_004_R2_4	270	130.418557	9	294.0910738	1	Irregular	2.143091063	-1.769614585	-0.401785592	WithinRadical	BetweenLogographemes	3.52632
DB10M	冠	Word_004	6	Word_004_R2_4	282	177.1016657	9	294.0910738	1	Irregular	2.143091063	-1.769614585	-0.401785592	WithinRadical	BetweenLogographemes	3.52632
DB06M	冠	Word_004	6	Word_004_R2_4	292	133.8095662	9	294.0910738	1	Irregular	2.143091063	-1.769614585	-0.401785592	WithinRadical	BetweenLogographemes	3.52632
DB06F	冠	Word_004	6	Word_004_R2_4	299	163.2207095	9	294.0910738	1	Irregular	2.143091063	-1.769614585	-0.401785592	WithinRadical	BetweenLogographemes	3.52632
DB05F	冠	Word_004	6	Word_004_R2_4	326	159.1005971	9	294.0910738	1	Irregular	2.143091063	-1.769614585	-0.401785592	WithinRadical	BetweenLogographemes	3.52632
DB06F	冠	Word_004	8	Word_004_R2_6	360	51.623638	9	294.0910738	1	Irregular	2.143091063	-1.769614585	-0.401785592	WithinRadical	BetweenLogographemes	3.52632
DB09M	冠	Word_004	8	Word_004_R2_6	367	80.26207074	9	294.0910738	1	Irregular	2.143091063	-1.769614585	-0.401785592	WithinRadical	BetweenLogographemes	3.52632
DB03M	冠	Word_004	6	Word_004_R2_4	385	204.0245083	9	294.0910738	1	Irregular	2.143091063	-1.769614585	-0.401785592	WithinRadical	BetweenLogographemes	3.52632
DB05M	冠	Word_004	6	Word_004_R2_4	400	217.7062241	9	294.0910738	1	Irregular	2.143091063	-1.769614585	-0.401785592	WithinRadical	BetweenLogographemes	3.52632
DB09M	冠	Word_004	6	Word_004_R2_4	535	157.2005089	9	294.0910738	1	Irregular	2.143091063	-1.769614585	-0.401785592	WithinRadical	BetweenLogographemes	3.52632
DB01M	擅	Word_005	14	Word_005_R2_11	61	84.38009244	16	33.37851481	5	Irregular	-0.032886007	-0.160176673	0.173578553	WithinRadical	BetweenLogographemes	4.63636
DB02M	擅	Word_005	16	Word_005_R2_13	86	123.227432	16	33.37851481	5	Irregular	-0.032886007	-0.160176673	0.173578553	WithinRadical	BetweenLogographemes	4.63636
DB06F	擅	Word_005	5	Word_005_R2_2	88	112.7297654	16	33.37851481	5	Irregular	-0.032886007	-0.160176673	0.173578553	WithinRadical	BetweenLogographemes	4.63636
DB03F	擅	Word_005	15	Word_005_R2_12	92	216.7602362	16	33.37851481	5	Irregular	-0.032886007	-0.160176673	0.173578553	WithinRadical	BetweenLogographemes	4.63636
DB03F	擅	Word_005	5	Word_005_R2_2	108	232.3617869	16	33.37851481	5	Irregular	-0.032886007	-0.160176673	0.173578553	WithinRadical	BetweenLogographemes	4.63636
DB08M	擅	Word_005	8	Word_005_R2_5	108	157.6483428	16	33.37851481	5	Irregular	-0.032886007	-0.160176673	0.173578553	WithinRadical	BetweenLogographemes	4.63636
DB04M	擅	Word_005	5	Word_005_R2_2	110	206.6204249	16	33.37851481	5	Irregular	-0.032886007	-0.160176673	0.173578553	WithinRadical	BetweenLogographemes	4.63636
DB05M	擅	Word_005	5	Word_005_R2_2	110	133.6001497	16	33.37851481	5	Irregular	-0.032886007	-0.160176673	0.173578553	WithinRadical	BetweenLogographemes	4.63636
DB06M	擅	Word_005	10	Word_005_R2_7	112	149.8832879	16	33.37851481	5	Irregular	-0.032886007	-0.160176673	0.173578553	WithinRadical	BetweenLogographemes	4.63636
DB04F	擅	Word_005	15	Word_005_R2_12	114	132.3064624	16	33.37851481	5	Irregular	-0.032886007	-0.160176673	0.173578553	WithinRadical	BetweenLogographemes	4.63636
DB06M	擅	Word_005	14	Word_005_R2_11	115	127.2831489	16	33.37851481	5	Irregular	-0.032886007	-0.160176673	0.173578553	WithinRadical	BetweenLogographemes	4.63636
DB04M	擅	Word_005	8	Word_005_R2_5	121	125.399362	16	33.37851481	5	Irregular	-0.032886007	-0.160176673	0.173578553	WithinRadical	BetweenLogographemes	4.63636
DB03F	擅	Word_005	11	Word_005_R2_8	122	216.9331694	16	33.37851481	5	Irregular	-0.032886007	-0.160176673	0.173578553	WithinRadical	BetweenLogographemes	4.63636
DB01M	擅	Word_005	8	Word_005_R2_5	128	138.8272308	16	33.37851481	5	Irregular	-0.032886007	-0.160176673	0.173578553	WithinRadical	BetweenLogographemes	4.63636
DB06M	擅	Word_005	5	Word_005_R2_2	128	150.2664301	16	33.37851481	5	Irregular	-0.032886007	-0.160176673	0.173578553	WithinRadical	BetweenLogographemes	4.63636
DB08M	擅	Word_005	5	Word_005_R2_2	129	168.9082591	16	33.37851481	5	Irregular	-0.032886007	-0.160176673	0.173578553	WithinRadical	BetweenLogographemes	4.63636
DB09F	擅	Word_005	15	Word_005_R2_12	131	145.7978052	16	33.37851481	5	Irregular	-0.032886007	-0.160176673	0.173578553	WithinRadical	BetweenLogographemes	4.63636
DB04M	擅	Word_005	11	Word_005_R2_8	135	176.6465397	16	33.37851481	5	Irregular	-0.032886007	-0.160176673	0.173578553	WithinRadical	BetweenLogographemes	4.63636
DB08F	擅	Word_005	11	Word_005_R2_8	135	59.20304046	16	33.37851481	5	Irregular	-0.032886007	-0.160176673	0.173578553	WithinRadical	BetweenLogographemes	4.63636
DB03M	擅	Word_005	16	Word_005_R2_13	142	184.2281195	16	33.37851481	5	Irregular	-0.032886007	-0.160176673	0.173578553	WithinRadical	BetweenLogographemes	4.63636
DB01M	擅	Word_005	11	Word_005_R2_8	146	118.4060809	16	33.37851481	5	Irregular	-0.032886007	-0.160176673	0.173578553	WithinRadical	BetweenLogographemes	4.63636
DB10F	擅	Word_005	15	Word_005_R2_12	147	173.3262819	16	33.37851481	5	Irregular	-0.032886007	-0.160176673	0.173578553	WithinRadical	BetweenLogographemes	4.63636
DB05M	擅	Word_005	15	Word_005_R2_12	149	184.6780983	16	33.37851481	5	Irregular	-0.032886007	-0.160176673	0.173578553	WithinRadical	BetweenLogographemes	4.63636
DB07M	擅	Word_005	14	Word_005_R2_11	149	142.298981	16	33.37851481	5	Irregular	-0.032886007	-0.160176673	0.173578553	WithinRadical	BetweenLogographemes	4.63636
DB02F	擅	Word_005	13	Word_005_R2_10	150	135.6502857	16	33.37851481	5	Irregular	-0.032886007	-0.160176673	0.173578553	WithinRadical	BetweenLogographemes	4.63636
DB09F	擅	Word_005	5	Word_005_R2_2	156	158.3982323	16	33.37851481	5	Irregular	-0.032886007	-0.160176673	0.173578553	WithinRadical	BetweenLogographemes	4.63636
DB01M	擅	Word_005	5	Word_005_R2_2	162	321.0140184	16	33.37851481	5	Irregular	-0.032886007	-0.160176673	0.173578553	WithinRadical	BetweenLogographemes	4.63636
DB05M	擅	Word_005	8	Word_005_R2_5	169	105.1189802	16	33.37851481	5	Irregular	-0.032886007	-0.160176673	0.173578553	WithinRadical	BetweenLogographemes	4.63636
DB10M	擅	Word_005	5	Word_005_R2_2	170	184.0679222	16	33.37851481	5	Irregular	-0.032886007	-0.160176673	0.173578553	WithinRadical	BetweenLogographemes	4.63636
DB10F	擅	Word_005	5	Word_005_R2_2	170	170.4171353	16	33.37851481	5	Irregular	-0.032886007	-0.160176673	0.173578553	WithinRadical	BetweenLogographemes	4.63636
DB05M	擅	Word_005	11	Word_005_R2_8	176	168.1190055	16	33.37851481	5	Irregular	-0.032886007	-0.160176673	0.173578553	WithinRadical	BetweenLogographemes	4.63636
DB07M	擅	Word_005	5	Word_005_R2_2	176	200.9601951	16	33.37851481	5	Irregular	-0.032886007	-0.160176673	0.173578553	WithinRadical	BetweenLogographemes	4.63636
DB08M	擅	Word_005	12	Word_005_R2_9	177	216.9101196	16	33.37851481	5	Irregular	-0.032886007	-0.160176673	0.173578553	WithinRadical	BetweenLogographemes	4.63636
DB07F	擅	Word_005	15	Word_005_R2_12	182	206.2353025	16	33.37851481	5	Irregular	-0.032886007	-0.160176673	0.173578553	WithinRadical	BetweenLogographemes	4.63636
DB09M	擅	Word_005	15	Word_005_R2_12	184	94.82615673	16	33.37851481	5	Irregular	-0.032886007	-0.160176673	0.173578553	WithinRadical	BetweenLogographemes	4.63636
DB01F	擅	Word_005	5	Word_005_R2_2	188	197.8913844	16	33.37851481	5	Irregular	-0.032886007	-0.160176673	0.173578553	WithinRadical	BetweenLogographemes	4.63636
DB09F	擅	Word_005	11	Word_005_R2_8	190	105.7024125	16	33.37851481	5	Irregular	-0.032886007	-0.160176673	0.173578553	WithinRadical	BetweenLogographemes	4.63636
DB10M	擅	Word_005	15	Word_005_R2_12	195	154.0194793	16	33.37851481	5	Irregular	-0.032886007	-0.160176673	0.173578553	WithinRadical	BetweenLogographemes	4.63636
DB02F	擅	Word_005	5	Word_005_R2_2	198	181.664526	16	33.37851481	5	Irregular	-0.032886007	-0.160176673	0.173578553	WithinRadical	BetweenLogographemes	4.63636
DB06F	擅	Word_005	15	Word_005_R2_12	205	133.2216199	16	33.37851481	5	Irregular	-0.032886007	-0.160176673	0.173578553	WithinRadical	BetweenLogographemes	4.63636
DB10M	擅	Word_005	11	Word_005_R2_8	207	154.3826415	16	33.37851481	5	Irregular	-0.032886007	-0.160176673	0.173578553	WithinRadical	BetweenLogographemes	4.63636
DB04F	擅	Word_005	11	Word_005_R2_8	210	103.754518	16	33.37851481	5	Irregular	-0.032886007	-0.160176673	0.173578553	WithinRadical	BetweenLogographemes	4.63636
DB01F	擅	Word_005	11	Word_005_R2_8	217	200.6389793	16	33.37851481	5	Irregular	-0.032886007	-0.160176673	0.173578553	WithinRadical	BetweenLogographemes	4.63636
DB03M	擅	Word_005	5	Word_005_R2_2	224	252.1626459	16	33.37851481	5	Irregular	-0.032886007	-0.160176673	0.173578553	WithinRadical	BetweenLogographemes	4.63636
DB01F	擅	Word_005	15	Word_005_R2_12	236	212.3134475	16	33.37851481	5	Irregular	-0.032886007	-0.160176673	0.173578553	WithinRadical	BetweenLogographemes	4.63636
DB10M	擅	Word_005	8	Word_005_R2_5	244	142.6884719	16	33.37851481	5	Irregular	-0.032886007	-0.160176673	0.173578553	WithinRadical	BetweenLogographemes	4.63636
DB10F	擅	Word_005	11	Word_005_R2_8	255	164.195006	16	33.37851481	5	Irregular	-0.032886007	-0.160176673	0.173578553	WithinRadical	BetweenLogographemes	4.63636
DB07F	擅	Word_005	5	Word_005_R2_2	283	218.2887995	16	33.37851481	5	Irregular	-0.032886007	-0.160176673	0.173578553	WithinRadical	BetweenLogographemes	4.63636
DB09M	擅	Word_005	5	Word_005_R2_2	291	147.8276023	16	33.37851481	5	Irregular	-0.032886007	-0.160176673	0.173578553	WithinRadical	BetweenLogographemes	4.63636
DB09M	擅	Word_005	11	Word_005_R2_8	304	81.56592426	16	33.37851481	5	Irregular	-0.032886007	-0.160176673	0.173578553	WithinRadical	BetweenLogographemes	4.63636
DB02F	擅	Word_005	9	Word_005_R2_6	306	85.63293759	16	33.37851481	5	Irregular	-0.032886007	-0.160176673	0.173578553	WithinRadical	BetweenLogographemes	4.63636
DB07F	擅	Word_005	11	Word_005_R2_8	313	146.7276388	16	33.37851481	5	Irregular	-0.032886007	-0.160176673	0.173578553	WithinRadical	BetweenLogographemes	4.63636
DB07M	擅	Word_005	10	Word_005_R2_7	347	126.245792	16	33.37851481	5	Irregular	-0.032886007	-0.160176673	0.173578553	WithinRadical	BetweenLogographemes	4.63636
DB06F	擅	Word_005	11	Word_005_R2_8	394	130.9198228	16	33.37851481	5	Irregular	-0.032886007	-0.160176673	0.173578553	WithinRadical	BetweenLogographemes	4.63636
DB03M	擅	Word_005	12	Word_005_R2_9	450	183.3575742	16	33.37851481	5	Irregular	-0.032886007	-0.160176673	0.173578553	WithinRadical	BetweenLogographemes	4.63636
DB08F	裹	Word_006	12	Word_006_R2_10	62	91.04943712	14	10.69991483	8	Regular	-1.170562649	0.309826957	0.040047161	WithinRadical	BetweenLogographemes	4.2
DB04M	裹	Word_006	11	Word_006_R2_9	63	38.48376281	14	10.69991483	8	Regular	-1.170562649	0.309826957	0.040047161	WithinRadical	BetweenLogographemes	4.2
DB01M	裹	Word_006	11	Word_006_R2_9	68	96.02083107	14	10.69991483	8	Regular	-1.170562649	0.309826957	0.040047161	WithinRadical	BetweenLogographemes	4.2
DB04F	裹	Word_006	11	Word_006_R2_9	88	74.27651042	14	10.69991483	8	Regular	-1.170562649	0.309826957	0.040047161	WithinRadical	BetweenLogographemes	4.2
DB04M	裹	Word_006	6	Word_006_R2_4	88	57.27128425	14	10.69991483	8	Regular	-1.170562649	0.309826957	0.040047161	WithinRadical	BetweenLogographemes	4.2
DB03F	裹	Word_006	6	Word_006_R2_5	94	203.7694776	14	10.69991483	8	Regular	-1.170562649	0.309826957	0.040047161	WithinRadical	BetweenLogographemes	4.2
DB10F	裹	Word_006	6	Word_006_R2_4	95	56.60388679	14	10.69991483	8	Regular	-1.170562649	0.309826957	0.040047161	WithinRadical	BetweenLogographemes	4.2
DB05M	裹	Word_006	10	Word_006_R2_8	96	56.0357029	14	10.69991483	8	Regular	-1.170562649	0.309826957	0.040047161	WithinRadical	BetweenLogographemes	4.2
DB03F	裹	Word_006	11	Word_006_R2_10	101	122.8006515	14	10.69991483	8	Regular	-1.170562649	0.309826957	0.040047161	WithinRadical	BetweenLogographemes	4.2
DB01M	裹	Word_006	6	Word_006_R2_4	103	165.6411785	14	10.69991483	8	Regular	-1.170562649	0.309826957	0.040047161	WithinRadical	BetweenLogographemes	4.2
DB04F	裹	Word_006	6	Word_006_R2_4	107	123.1746727	14	10.69991483	8	Regular	-1.170562649	0.309826957	0.040047161	WithinRadical	BetweenLogographemes	4.2
DB04F	裹	Word_006	12	Word_006_R2_10	109	98.85848471	14	10.69991483	8	Regular	-1.170562649	0.309826957	0.040047161	WithinRadical	BetweenLogographemes	4.2
DB08M	裹	Word_006	12	Word_006_R2_10	109	108.2081328	14	10.69991483	8	Regular	-1.170562649	0.309826957	0.040047161	WithinRadical	BetweenLogographemes	4.2
DB04F	裹	Word_006	10	Word_006_R2_8	112	110.0181803	14	10.69991483	8	Regular	-1.170562649	0.309826957	0.040047161	WithinRadical	BetweenLogographemes	4.2
DB07M	裹	Word_006	11	Word_006_R2_9	113	84.09518417	14	10.69991483	8	Regular	-1.170562649	0.309826957	0.040047161	WithinRadical	BetweenLogographemes	4.2
DB04M	裹	Word_006	10	Word_006_R2_8	114	69.46221995	14	10.69991483	8	Regular	-1.170562649	0.309826957	0.040047161	WithinRadical	BetweenLogographemes	4.2
DB02F	裹	Word_006	12	Word_006_R2_10	115	105.4229577	14	10.69991483	8	Regular	-1.170562649	0.309826957	0.040047161	WithinRadical	BetweenLogographemes	4.2
DB06M	裹	Word_006	6	Word_006_R2_4	116	116.0172401	14	10.69991483	8	Regular	-1.170562649	0.309826957	0.040047161	WithinRadical	BetweenLogographemes	4.2
DB03M	裹	Word_006	5	Word_006_R2_3	120	52.08646657	14	10.69991483	8	Regular	-1.170562649	0.309826957	0.040047161	WithinRadical	BetweenLogographemes	4.2
DB09F	裹	Word_006	11	Word_006_R2_9	121	111.3642672	14	10.69991483	8	Regular	-1.170562649	0.309826957	0.040047161	WithinRadical	BetweenLogographemes	4.2
DB07M	裹	Word_006	12	Word_006_R2_10	122	75	14	10.69991483	8	Regular	-1.170562649	0.309826957	0.040047161	WithinRadical	BetweenLogographemes	4.2
DB02F	裹	Word_006	10	Word_006_R2_8	123	15.03329638	14	10.69991483	8	Regular	-1.170562649	0.309826957	0.040047161	WithinRadical	BetweenLogographemes	4.2
DB02M	裹	Word_006	6	Word_006_R2_4	125	134.1827113	14	10.69991483	8	Regular	-1.170562649	0.309826957	0.040047161	WithinRadical	BetweenLogographemes	4.2
DB03F	裹	Word_006	10	Word_006_R2_9	129	127.6753696	14	10.69991483	8	Regular	-1.170562649	0.309826957	0.040047161	WithinRadical	BetweenLogographemes	4.2
DB06F	裹	Word_006	12	Word_006_R2_10	129	66.85057965	14	10.69991483	8	Regular	-1.170562649	0.309826957	0.040047161	WithinRadical	BetweenLogographemes	4.2
DB09F	裹	Word_006	6	Word_006_R2_4	129	144.8481964	14	10.69991483	8	Regular	-1.170562649	0.309826957	0.040047161	WithinRadical	BetweenLogographemes	4.2
DB05M	裹	Word_006	11	Word_006_R2_9	136	157.0031847	14	10.69991483	8	Regular	-1.170562649	0.309826957	0.040047161	WithinRadical	BetweenLogographemes	4.2
DB08F	裹	Word_006	11	Word_006_R2_9	136	85	14	10.69991483	8	Regular	-1.170562649	0.309826957	0.040047161	WithinRadical	BetweenLogographemes	4.2
DB08F	裹	Word_006	10	Word_006_R2_8	137	107.7868267	14	10.69991483	8	Regular	-1.170562649	0.309826957	0.040047161	WithinRadical	BetweenLogographemes	4.2
DB07F	裹	Word_006	6	Word_006_R2_5	140	190.0657781	14	10.69991483	8	Regular	-1.170562649	0.309826957	0.040047161	WithinRadical	BetweenLogographemes	4.2
DB09F	裹	Word_006	12	Word_006_R2_10	140	104.6518036	14	10.69991483	8	Regular	-1.170562649	0.309826957	0.040047161	WithinRadical	BetweenLogographemes	4.2
DB02M	裹	Word_006	10	Word_006_R2_8	142	140.890028	14	10.69991483	8	Regular	-1.170562649	0.309826957	0.040047161	WithinRadical	BetweenLogographemes	4.2
DB03M	裹	Word_006	12	Word_006_R2_10	142	64.03124237	14	10.69991483	8	Regular	-1.170562649	0.309826957	0.040047161	WithinRadical	BetweenLogographemes	4.2
DB03F	裹	Word_006	12	Word_006_R2_11	143	173.3666635	14	10.69991483	8	Regular	-1.170562649	0.309826957	0.040047161	WithinRadical	BetweenLogographemes	4.2
DB10F	裹	Word_006	12	Word_006_R2_10	143	117.4137982	14	10.69991483	8	Regular	-1.170562649	0.309826957	0.040047161	WithinRadical	BetweenLogographemes	4.2
DB05M	裹	Word_006	5	Word_006_R2_3	149	65.7951366	14	10.69991483	8	Regular	-1.170562649	0.309826957	0.040047161	WithinRadical	BetweenLogographemes	4.2
DB09F	裹	Word_006	10	Word_006_R2_8	149	94.84724561	14	10.69991483	8	Regular	-1.170562649	0.309826957	0.040047161	WithinRadical	BetweenLogographemes	4.2
DB08M	裹	Word_006	11	Word_006_R2_9	150	67.9779376	14	10.69991483	8	Regular	-1.170562649	0.309826957	0.040047161	WithinRadical	BetweenLogographemes	4.2
DB08M	裹	Word_006	10	Word_006_R2_8	154	81.0061726	14	10.69991483	8	Regular	-1.170562649	0.309826957	0.040047161	WithinRadical	BetweenLogographemes	4.2
DB10F	裹	Word_006	13	Word_006_R2_11	155	90.82400564	14	10.69991483	8	Regular	-1.170562649	0.309826957	0.040047161	WithinRadical	BetweenLogographemes	4.2
DB10F	裹	Word_006	11	Word_006_R2_9	157	110.6345335	14	10.69991483	8	Regular	-1.170562649	0.309826957	0.040047161	WithinRadical	BetweenLogographemes	4.2
DB07M	裹	Word_006	6	Word_006_R2_4	160	203.9607805	14	10.69991483	8	Regular	-1.170562649	0.309826957	0.040047161	WithinRadical	BetweenLogographemes	4.2
DB02M	裹	Word_006	12	Word_006_R2_10	163	94.51454914	14	10.69991483	8	Regular	-1.170562649	0.309826957	0.040047161	WithinRadical	BetweenLogographemes	4.2
DB03M	裹	Word_006	11	Word_006_R2_9	165	168.7720356	14	10.69991483	8	Regular	-1.170562649	0.309826957	0.040047161	WithinRadical	BetweenLogographemes	4.2
DB04M	裹	Word_006	9	Word_006_R2_7	170	82.96987405	14	10.69991483	8	Regular	-1.170562649	0.309826957	0.040047161	WithinRadical	BetweenLogographemes	4.2
DB02F	裹	Word_006	5	Word_006_R2_3	171	179.8249148	14	10.69991483	8	Regular	-1.170562649	0.309826957	0.040047161	WithinRadical	BetweenLogographemes	4.2
DB07F	裹	Word_006	12	Word_006_R2_11	201	145.6605643	14	10.69991483	8	Regular	-1.170562649	0.309826957	0.040047161	WithinRadical	BetweenLogographemes	4.2
DB08F	裹	Word_006	6	Word_006_R2_4	208	153.0751449	14	10.69991483	8	Regular	-1.170562649	0.309826957	0.040047161	WithinRadical	BetweenLogographemes	4.2
DB08M	裹	Word_006	6	Word_006_R2_4	222	138.0615805	14	10.69991483	8	Regular	-1.170562649	0.309826957	0.040047161	WithinRadical	BetweenLogographemes	4.2
DB05F	裹	Word_006	11	Word_006_R2_9	224	81.54140053	14	10.69991483	8	Regular	-1.170562649	0.309826957	0.040047161	WithinRadical	BetweenLogographemes	4.2
DB07F	裹	Word_006	11	Word_006_R2_10	225	163.0490724	14	10.69991483	8	Regular	-1.170562649	0.309826957	0.040047161	WithinRadical	BetweenLogographemes	4.2
DB02F	裹	Word_006	9	Word_006_R2_7	232	131.2173769	14	10.69991483	8	Regular	-1.170562649	0.309826957	0.040047161	WithinRadical	BetweenLogographemes	4.2
DB05F	裹	Word_006	12	Word_006_R2_10	251	91.83681179	14	10.69991483	8	Regular	-1.170562649	0.309826957	0.040047161	WithinRadical	BetweenLogographemes	4.2
DB07F	裹	Word_006	10	Word_006_R2_9	278	150.0833102	14	10.69991483	8	Regular	-1.170562649	0.309826957	0.040047161	WithinRadical	BetweenLogographemes	4.2
DB01M	裹	Word_006	10	Word_006_R2_8	298	144.4714505	14	10.69991483	8	Regular	-1.170562649	0.309826957	0.040047161	WithinRadical	BetweenLogographemes	4.2
DB06F	裹	Word_006	11	Word_006_R2_9	305	88.23264702	14	10.69991483	8	Regular	-1.170562649	0.309826957	0.040047161	WithinRadical	BetweenLogographemes	4.2
DB06F	裹	Word_006	10	Word_006_R2_8	319	69.77105417	14	10.69991483	8	Regular	-1.170562649	0.309826957	0.040047161	WithinRadical	BetweenLogographemes	4.2
DB06F	裹	Word_006	6	Word_006_R2_4	421	46.69047012	14	10.69991483	8	Regular	-1.170562649	0.309826957	0.040047161	WithinRadical	BetweenLogographemes	4.2
DB09M	裹	Word_006	12	Word_006_R2_10	421	123.227432	14	10.69991483	8	Regular	-1.170562649	0.309826957	0.040047161	WithinRadical	BetweenLogographemes	4.2
DB09M	裹	Word_006	6	Word_006_R2_4	474	121.6429201	14	10.69991483	8	Regular	-1.170562649	0.309826957	0.040047161	WithinRadical	BetweenLogographemes	4.2
DB09M	裹	Word_006	10	Word_006_R2_8	588	104.4461584	14	10.69991483	8	Regular	-1.170562649	0.309826957	0.040047161	WithinRadical	BetweenLogographemes	4.2
DB05F	裹	Word_006	10	Word_006_R2_8	625	146.9965986	14	10.69991483	8	Regular	-1.170562649	0.309826957	0.040047161	WithinRadical	BetweenLogographemes	4.2
DB05M	裹	Word_006	9	Word_006_R2_7	660	144.2532495	14	10.69991483	8	Regular	-1.170562649	0.309826957	0.040047161	WithinRadical	BetweenLogographemes	4.2
DB03M	裹	Word_006	10	Word_006_R2_8	669	80.62257748	14	10.69991483	8	Regular	-1.170562649	0.309826957	0.040047161	WithinRadical	BetweenLogographemes	4.2
DB09M	裹	Word_006	11	Word_006_R2_9	993	89.96110271	14	10.69991483	8	Regular	-1.170562649	0.309826957	0.040047161	WithinRadical	BetweenLogographemes	4.2
DB04M	擇	Word_007	12	Word_007_R2_9	26	19.6977156	16	158.541421	7	Irregular	1.525217459	0.176295564	0.173578553	WithinRadical	BetweenLogographemes	4.04762
DB04F	擇	Word_007	13	Word_007_R2_10	39	32.55764119	16	158.541421	7	Irregular	1.525217459	0.176295564	0.173578553	WithinRadical	BetweenLogographemes	4.04762
DB01M	擇	Word_007	12	Word_007_R2_9	61	110.941426	16	158.541421	7	Irregular	1.525217459	0.176295564	0.173578553	WithinRadical	BetweenLogographemes	4.04762
DB06M	擇	Word_007	12	Word_007_R2_9	61	65	16	158.541421	7	Irregular	1.525217459	0.176295564	0.173578553	WithinRadical	BetweenLogographemes	4.04762
DB08F	擇	Word_007	11	Word_007_R2_8	74	89.89994438	16	158.541421	7	Irregular	1.525217459	0.176295564	0.173578553	WithinRadical	BetweenLogographemes	4.04762
DB06F	擇	Word_007	11	Word_007_R2_7	81	3	16	158.541421	7	Irregular	1.525217459	0.176295564	0.173578553	WithinRadical	BetweenLogographemes	4.04762
DB01M	擇	Word_007	11	Word_007_R2_8	83	175.2826289	16	158.541421	7	Irregular	1.525217459	0.176295564	0.173578553	WithinRadical	BetweenLogographemes	4.04762
DB04F	擇	Word_007	8	Word_007_R2_5	87	122.4418229	16	158.541421	7	Irregular	1.525217459	0.176295564	0.173578553	WithinRadical	BetweenLogographemes	4.04762
DB04F	擇	Word_007	11	Word_007_R2_8	87	117.1750827	16	158.541421	7	Irregular	1.525217459	0.176295564	0.173578553	WithinRadical	BetweenLogographemes	4.04762
DB09F	擇	Word_007	13	Word_007_R2_10	87	86.57944329	16	158.541421	7	Irregular	1.525217459	0.176295564	0.173578553	WithinRadical	BetweenLogographemes	4.04762
DB04M	擇	Word_007	10	Word_007_R2_7	92	161.2978611	16	158.541421	7	Irregular	1.525217459	0.176295564	0.173578553	WithinRadical	BetweenLogographemes	4.04762
DB08F	擇	Word_007	13	Word_007_R2_10	93	120.9338662	16	158.541421	7	Irregular	1.525217459	0.176295564	0.173578553	WithinRadical	BetweenLogographemes	4.04762
DB03F	擇	Word_007	13	Word_007_R2_10	95	101.2422837	16	158.541421	7	Irregular	1.525217459	0.176295564	0.173578553	WithinRadical	BetweenLogographemes	4.04762
DB03M	擇	Word_007	14	Word_007_R2_11	95	70.72481884	16	158.541421	7	Irregular	1.525217459	0.176295564	0.173578553	WithinRadical	BetweenLogographemes	4.04762
DB08M	擇	Word_007	8	Word_007_R2_5	96	157.4293492	16	158.541421	7	Irregular	1.525217459	0.176295564	0.173578553	WithinRadical	BetweenLogographemes	4.04762
DB09F	擇	Word_007	11	Word_007_R2_8	97	106.3014581	16	158.541421	7	Irregular	1.525217459	0.176295564	0.173578553	WithinRadical	BetweenLogographemes	4.04762
DB04M	擇	Word_007	7	Word_007_R2_4	101	146.2395295	16	158.541421	7	Irregular	1.525217459	0.176295564	0.173578553	WithinRadical	BetweenLogographemes	4.04762
DB08M	擇	Word_007	11	Word_007_R2_8	101	62.03224968	16	158.541421	7	Irregular	1.525217459	0.176295564	0.173578553	WithinRadical	BetweenLogographemes	4.04762
DB09M	擇	Word_007	14	Word_007_R2_11	108	125.7815567	16	158.541421	7	Irregular	1.525217459	0.176295564	0.173578553	WithinRadical	BetweenLogographemes	4.04762
DB05M	擇	Word_007	10	Word_007_R2_7	109	131.7952958	16	158.541421	7	Irregular	1.525217459	0.176295564	0.173578553	WithinRadical	BetweenLogographemes	4.04762
DB08M	擇	Word_007	14	Word_007_R2_11	109	167.9077127	16	158.541421	7	Irregular	1.525217459	0.176295564	0.173578553	WithinRadical	BetweenLogographemes	4.04762
DB05M	擇	Word_007	12	Word_007_R2_9	112	47.51841748	16	158.541421	7	Irregular	1.525217459	0.176295564	0.173578553	WithinRadical	BetweenLogographemes	4.04762
DB05M	擇	Word_007	8	Word_007_R2_5	114	63.65532185	16	158.541421	7	Irregular	1.525217459	0.176295564	0.173578553	WithinRadical	BetweenLogographemes	4.04762
DB09M	擇	Word_007	8	Word_007_R2_5	115	112.3610253	16	158.541421	7	Irregular	1.525217459	0.176295564	0.173578553	WithinRadical	BetweenLogographemes	4.04762
DB02M	擇	Word_007	14	Word_007_R2_11	116	70.72481884	16	158.541421	7	Irregular	1.525217459	0.176295564	0.173578553	WithinRadical	BetweenLogographemes	4.04762
DB02F	擇	Word_007	11	Word_007_R2_8	116	59.80802622	16	158.541421	7	Irregular	1.525217459	0.176295564	0.173578553	WithinRadical	BetweenLogographemes	4.04762
DB09M	擇	Word_007	11	Word_007_R2_8	116	81.27115109	16	158.541421	7	Irregular	1.525217459	0.176295564	0.173578553	WithinRadical	BetweenLogographemes	4.04762
DB03F	擇	Word_007	8	Word_007_R2_5	118	188.1621641	16	158.541421	7	Irregular	1.525217459	0.176295564	0.173578553	WithinRadical	BetweenLogographemes	4.04762
DB06M	擇	Word_007	7	Word_007_R2_4	119	98.79271228	16	158.541421	7	Irregular	1.525217459	0.176295564	0.173578553	WithinRadical	BetweenLogographemes	4.04762
DB06M	擇	Word_007	10	Word_007_R2_7	122	95.21029356	16	158.541421	7	Irregular	1.525217459	0.176295564	0.173578553	WithinRadical	BetweenLogographemes	4.04762
DB10F	擇	Word_007	13	Word_007_R2_10	125	71.19691005	16	158.541421	7	Irregular	1.525217459	0.176295564	0.173578553	WithinRadical	BetweenLogographemes	4.04762
DB09F	擇	Word_007	8	Word_007_R2_5	129	133.824512	16	158.541421	7	Irregular	1.525217459	0.176295564	0.173578553	WithinRadical	BetweenLogographemes	4.04762
DB08F	擇	Word_007	8	Word_007_R2_5	135	108.4066419	16	158.541421	7	Irregular	1.525217459	0.176295564	0.173578553	WithinRadical	BetweenLogographemes	4.04762
DB05F	擇	Word_007	13	Word_007_R2_10	144	38.58756276	16	158.541421	7	Irregular	1.525217459	0.176295564	0.173578553	WithinRadical	BetweenLogographemes	4.04762
DB07F	擇	Word_007	10	Word_007_R2_7	149	120.5404496	16	158.541421	7	Irregular	1.525217459	0.176295564	0.173578553	WithinRadical	BetweenLogographemes	4.04762
DB10F	擇	Word_007	11	Word_007_R2_8	155	152.4335921	16	158.541421	7	Irregular	1.525217459	0.176295564	0.173578553	WithinRadical	BetweenLogographemes	4.04762
DB06F	擇	Word_007	9	Word_007_R2_5	162	79.71198153	16	158.541421	7	Irregular	1.525217459	0.176295564	0.173578553	WithinRadical	BetweenLogographemes	4.04762
DB07F	擇	Word_007	7	Word_007_R2_4	162	118.7013058	16	158.541421	7	Irregular	1.525217459	0.176295564	0.173578553	WithinRadical	BetweenLogographemes	4.04762
DB01F	擇	Word_007	8	Word_007_R2_5	163	181.0690476	16	158.541421	7	Irregular	1.525217459	0.176295564	0.173578553	WithinRadical	BetweenLogographemes	4.04762
DB01F	擇	Word_007	11	Word_007_R2_8	169	39.35733731	16	158.541421	7	Irregular	1.525217459	0.176295564	0.173578553	WithinRadical	BetweenLogographemes	4.04762
DB10F	擇	Word_007	8	Word_007_R2_5	174	161.9783936	16	158.541421	7	Irregular	1.525217459	0.176295564	0.173578553	WithinRadical	BetweenLogographemes	4.04762
DB02F	擇	Word_007	8	Word_007_R2_5	176	164.5964763	16	158.541421	7	Irregular	1.525217459	0.176295564	0.173578553	WithinRadical	BetweenLogographemes	4.04762
DB03M	擇	Word_007	12	Word_007_R2_9	181	128.4133949	16	158.541421	7	Irregular	1.525217459	0.176295564	0.173578553	WithinRadical	BetweenLogographemes	4.04762
DB02M	擇	Word_007	11	Word_007_R2_8	196	134.9370223	16	158.541421	7	Irregular	1.525217459	0.176295564	0.173578553	WithinRadical	BetweenLogographemes	4.04762
DB01M	擇	Word_007	8	Word_007_R2_5	197	134.465609	16	158.541421	7	Irregular	1.525217459	0.176295564	0.173578553	WithinRadical	BetweenLogographemes	4.04762
DB01F	擇	Word_007	13	Word_007_R2_10	210	62.09669879	16	158.541421	7	Irregular	1.525217459	0.176295564	0.173578553	WithinRadical	BetweenLogographemes	4.04762
DB03M	擇	Word_007	9	Word_007_R2_6	210	192.4811679	16	158.541421	7	Irregular	1.525217459	0.176295564	0.173578553	WithinRadical	BetweenLogographemes	4.04762
DB03F	擇	Word_007	11	Word_007_R2_8	308	214.5972973	16	158.541421	7	Irregular	1.525217459	0.176295564	0.173578553	WithinRadical	BetweenLogographemes	4.04762
DB05F	擇	Word_007	11	Word_007_R2_8	341	129.6919427	16	158.541421	7	Irregular	1.525217459	0.176295564	0.173578553	WithinRadical	BetweenLogographemes	4.04762
DB05F	擇	Word_007	8	Word_007_R2_5	386	107.4150827	16	158.541421	7	Irregular	1.525217459	0.176295564	0.173578553	WithinRadical	BetweenLogographemes	4.04762
DB02M	擇	Word_007	8	Word_007_R2_5	498	160.1030918	16	158.541421	7	Irregular	1.525217459	0.176295564	0.173578553	WithinRadical	BetweenLogographemes	4.04762
DB06F	擇	Word_007	7	Word_007_R2_3	694	94.02127419	16	158.541421	7	Irregular	1.525217459	0.176295564	0.173578553	WithinRadical	BetweenLogographemes	4.04762
DB04M	喝	Word_008	9	Word_008_R2_6	21	60.14149982	12	66.28727726	9	Regular	0.653199551	0.427609992	-0.114103519	WithinRadical	BetweenLogographemes	3.04762
DB05M	喝	Word_008	7	Word_008_R2_4	54	68.59300256	12	66.28727726	9	Regular	0.653199551	0.427609992	-0.114103519	WithinRadical	BetweenLogographemes	3.04762
DB09M	喝	Word_008	8	Word_008_R2_5	61	31.89043744	12	66.28727726	9	Regular	0.653199551	0.427609992	-0.114103519	WithinRadical	BetweenLogographemes	3.04762
DB07F	喝	Word_008	8	Word_008_R2_5	66	82.92767934	12	66.28727726	9	Regular	0.653199551	0.427609992	-0.114103519	WithinRadical	BetweenLogographemes	3.04762
DB04M	喝	Word_008	6	Word_008_R2_3	67	59.03388857	12	66.28727726	9	Regular	0.653199551	0.427609992	-0.114103519	WithinRadical	BetweenLogographemes	3.04762
DB06M	喝	Word_008	10	Word_008_R2_8	83	83.63013811	12	66.28727726	9	Regular	0.653199551	0.427609992	-0.114103519	WithinRadical	BetweenLogographemes	3.04762
DB09F	喝	Word_008	9	Word_008_R2_6	87	77.41446893	12	66.28727726	9	Regular	0.653199551	0.427609992	-0.114103519	WithinRadical	BetweenLogographemes	3.04762
DB08F	喝	Word_008	8	Word_008_R2_5	89	91.39474821	12	66.28727726	9	Regular	0.653199551	0.427609992	-0.114103519	WithinRadical	BetweenLogographemes	3.04762
DB04F	喝	Word_008	7	Word_008_R2_4	92	86.2670273	12	66.28727726	9	Regular	0.653199551	0.427609992	-0.114103519	WithinRadical	BetweenLogographemes	3.04762
DB04M	喝	Word_008	8	Word_008_R2_5	94	171.6187635	12	66.28727726	9	Regular	0.653199551	0.427609992	-0.114103519	WithinRadical	BetweenLogographemes	3.04762
DB08F	喝	Word_008	10	Word_008_R2_7	95	79.12016178	12	66.28727726	9	Regular	0.653199551	0.427609992	-0.114103519	WithinRadical	BetweenLogographemes	3.04762
DB09F	喝	Word_008	7	Word_008_R2_4	97	43.96589587	12	66.28727726	9	Regular	0.653199551	0.427609992	-0.114103519	WithinRadical	BetweenLogographemes	3.04762
DB06F	喝	Word_008	8	Word_008_R2_5	101	48.76474136	12	66.28727726	9	Regular	0.653199551	0.427609992	-0.114103519	WithinRadical	BetweenLogographemes	3.04762
DB03M	喝	Word_008	9	Word_008_R2_5	102	42.15447782	12	66.28727726	9	Regular	0.653199551	0.427609992	-0.114103519	WithinRadical	BetweenLogographemes	3.04762
DB06M	喝	Word_008	8	Word_008_R2_6	106	90.80198236	12	66.28727726	9	Regular	0.653199551	0.427609992	-0.114103519	WithinRadical	BetweenLogographemes	3.04762
DB01F	喝	Word_008	10	Word_008_R2_7	107	50.7740091	12	66.28727726	9	Regular	0.653199551	0.427609992	-0.114103519	WithinRadical	BetweenLogographemes	3.04762
DB04F	喝	Word_008	11	Word_008_R2_8	107	109.4440496	12	66.28727726	9	Regular	0.653199551	0.427609992	-0.114103519	WithinRadical	BetweenLogographemes	3.04762
DB06M	喝	Word_008	6	Word_008_R2_4	109	35.84689666	12	66.28727726	9	Regular	0.653199551	0.427609992	-0.114103519	WithinRadical	BetweenLogographemes	3.04762
DB08M	喝	Word_008	8	Word_008_R2_5	109	130.0961183	12	66.28727726	9	Regular	0.653199551	0.427609992	-0.114103519	WithinRadical	BetweenLogographemes	3.04762
DB03M	喝	Word_008	12	Word_008_R2_8	114	63.5688603	12	66.28727726	9	Regular	0.653199551	0.427609992	-0.114103519	WithinRadical	BetweenLogographemes	3.04762
DB07M	喝	Word_008	7	Word_008_R2_4	119	98.48857802	12	66.28727726	9	Regular	0.653199551	0.427609992	-0.114103519	WithinRadical	BetweenLogographemes	3.04762
DB06F	喝	Word_008	10	Word_008_R2_7	121	90.02777349	12	66.28727726	9	Regular	0.653199551	0.427609992	-0.114103519	WithinRadical	BetweenLogographemes	3.04762
DB08M	喝	Word_008	11	Word_008_R2_8	122	92.04890005	12	66.28727726	9	Regular	0.653199551	0.427609992	-0.114103519	WithinRadical	BetweenLogographemes	3.04762
DB07F	喝	Word_008	11	Word_008_R2_8	132	99.62429423	12	66.28727726	9	Regular	0.653199551	0.427609992	-0.114103519	WithinRadical	BetweenLogographemes	3.04762
DB04F	喝	Word_008	9	Word_008_R2_6	133	122.0655562	12	66.28727726	9	Regular	0.653199551	0.427609992	-0.114103519	WithinRadical	BetweenLogographemes	3.04762
DB07M	喝	Word_008	8	Word_008_R2_5	133	118.8486432	12	66.28727726	9	Regular	0.653199551	0.427609992	-0.114103519	WithinRadical	BetweenLogographemes	3.04762
DB03F	喝	Word_008	7	Word_008_R2_4	134	146.4137972	12	66.28727726	9	Regular	0.653199551	0.427609992	-0.114103519	WithinRadical	BetweenLogographemes	3.04762
DB01F	喝	Word_008	7	Word_008_R2_4	140	160.9627286	12	66.28727726	9	Regular	0.653199551	0.427609992	-0.114103519	WithinRadical	BetweenLogographemes	3.04762
DB08M	喝	Word_008	7	Word_008_R2_4	143	73.00684899	12	66.28727726	9	Regular	0.653199551	0.427609992	-0.114103519	WithinRadical	BetweenLogographemes	3.04762
DB08M	喝	Word_008	9	Word_008_R2_6	143	159.8311609	12	66.28727726	9	Regular	0.653199551	0.427609992	-0.114103519	WithinRadical	BetweenLogographemes	3.04762
DB05M	喝	Word_008	6	Word_008_R2_3	148	132.0075755	12	66.28727726	9	Regular	0.653199551	0.427609992	-0.114103519	WithinRadical	BetweenLogographemes	3.04762
DB09F	喝	Word_008	12	Word_008_R2_9	149	120.6026534	12	66.28727726	9	Regular	0.653199551	0.427609992	-0.114103519	WithinRadical	BetweenLogographemes	3.04762
DB07F	喝	Word_008	9	Word_008_R2_6	150	116.1077086	12	66.28727726	9	Regular	0.653199551	0.427609992	-0.114103519	WithinRadical	BetweenLogographemes	3.04762
DB03F	喝	Word_008	9	Word_008_R2_6	156	205.4969586	12	66.28727726	9	Regular	0.653199551	0.427609992	-0.114103519	WithinRadical	BetweenLogographemes	3.04762
DB09M	喝	Word_008	7	Word_008_R2_4	164	95.85927185	12	66.28727726	9	Regular	0.653199551	0.427609992	-0.114103519	WithinRadical	BetweenLogographemes	3.04762
DB03F	喝	Word_008	11	Word_008_R2_8	168	207.9663434	12	66.28727726	9	Regular	0.653199551	0.427609992	-0.114103519	WithinRadical	BetweenLogographemes	3.04762
DB10M	喝	Word_008	8	Word_008_R2_4	169	128.1600562	12	66.28727726	9	Regular	0.653199551	0.427609992	-0.114103519	WithinRadical	BetweenLogographemes	3.04762
DB06F	喝	Word_008	7	Word_008_R2_4	173	117.2006826	12	66.28727726	9	Regular	0.653199551	0.427609992	-0.114103519	WithinRadical	BetweenLogographemes	3.04762
DB05F	喝	Word_008	9	Word_008_R2_6	176	159.6652749	12	66.28727726	9	Regular	0.653199551	0.427609992	-0.114103519	WithinRadical	BetweenLogographemes	3.04762
DB09M	喝	Word_008	9	Word_008_R2_6	177	102.1420579	12	66.28727726	9	Regular	0.653199551	0.427609992	-0.114103519	WithinRadical	BetweenLogographemes	3.04762
DB07F	喝	Word_008	7	Word_008_R2_4	178	80.62257748	12	66.28727726	9	Regular	0.653199551	0.427609992	-0.114103519	WithinRadical	BetweenLogographemes	3.04762
DB01F	喝	Word_008	9	Word_008_R2_6	179	143.1782106	12	66.28727726	9	Regular	0.653199551	0.427609992	-0.114103519	WithinRadical	BetweenLogographemes	3.04762
DB09F	喝	Word_008	10	Word_008_R2_7	189	130.2497601	12	66.28727726	9	Regular	0.653199551	0.427609992	-0.114103519	WithinRadical	BetweenLogographemes	3.04762
DB08F	喝	Word_008	9	Word_008_R2_6	191	149.3084057	12	66.28727726	9	Regular	0.653199551	0.427609992	-0.114103519	WithinRadical	BetweenLogographemes	3.04762
DB07M	喝	Word_008	11	Word_008_R2_8	196	159.1131673	12	66.28727726	9	Regular	0.653199551	0.427609992	-0.114103519	WithinRadical	BetweenLogographemes	3.04762
DB07M	喝	Word_008	9	Word_008_R2_6	269	165.7226599	12	66.28727726	9	Regular	0.653199551	0.427609992	-0.114103519	WithinRadical	BetweenLogographemes	3.04762
DB05F	喝	Word_008	11	Word_008_R2_8	284	121.1032617	12	66.28727726	9	Regular	0.653199551	0.427609992	-0.114103519	WithinRadical	BetweenLogographemes	3.04762
DB05F	喝	Word_008	7	Word_008_R2_4	292	115.2475596	12	66.28727726	9	Regular	0.653199551	0.427609992	-0.114103519	WithinRadical	BetweenLogographemes	3.04762
DB03M	喝	Word_008	11	Word_008_R2_7	403	127.5343091	12	66.28727726	9	Regular	0.653199551	0.427609992	-0.114103519	WithinRadical	BetweenLogographemes	3.04762
DB06F	喝	Word_008	9	Word_008_R2_6	633	151.6113452	12	66.28727726	9	Regular	0.653199551	0.427609992	-0.114103519	WithinRadical	BetweenLogographemes	3.04762
DB01M	喝	Word_008	7	Word_008_R2_4	81	123.081274	12	66.28727726	11	Regular	0.653199551	0.628280688	-0.114103519	WithinRadical	BetweenLogographemes	3.04762
DB01M	喝	Word_008	9	Word_008_R2_6	261	186.118242	12	66.28727726	11	Regular	0.653199551	0.628280688	-0.114103519	WithinRadical	BetweenLogographemes	3.04762
DB01M	喝	Word_008	10	Word_008_R2_7	142	117.6307783	12	66.28727726	11	Regular	0.653199551	0.628280688	-0.114103519	WithinRadical	BetweenLogographemes	3.04762
DB02M	喝	Word_008	7	Word_008_R2_4	118	79.40403012	12	66.28727726	11	Regular	0.653199551	0.628280688	-0.114103519	WithinRadical	BetweenLogographemes	3.04762
DB02M	喝	Word_008	9	Word_008_R2_6	162	121.8400591	12	66.28727726	11	Regular	0.653199551	0.628280688	-0.114103519	WithinRadical	BetweenLogographemes	3.04762
DB02M	喝	Word_008	11	Word_008_R2_8	134	65.27633568	12	66.28727726	11	Regular	0.653199551	0.628280688	-0.114103519	WithinRadical	BetweenLogographemes	3.04762
DB02F	喝	Word_008	7	Word_008_R2_4	190	56.36488268	12	66.28727726	11	Regular	0.653199551	0.628280688	-0.114103519	WithinRadical	BetweenLogographemes	3.04762
DB02F	喝	Word_008	9	Word_008_R2_6	128	127.6753696	12	66.28727726	11	Regular	0.653199551	0.628280688	-0.114103519	WithinRadical	BetweenLogographemes	3.04762
DB02F	喝	Word_008	11	Word_008_R2_8	127	72.44998275	12	66.28727726	11	Regular	0.653199551	0.628280688	-0.114103519	WithinRadical	BetweenLogographemes	3.04762
DB02M	茂	Word_009	6	Word_009_R2_2	128	240.0104164	10	29.02025682	1	Irregular	-0.172804334	-1.769614585	-0.296425076	WithinRadical	BetweenLogographemes	5.14286
DB04M	茂	Word_009	6	Word_009_R2_2	133	271.4424433	10	29.02025682	1	Irregular	-0.172804334	-1.769614585	-0.296425076	WithinRadical	BetweenLogographemes	5.14286
DB04F	茂	Word_009	6	Word_009_R2_2	136	253.2212471	10	29.02025682	1	Irregular	-0.172804334	-1.769614585	-0.296425076	WithinRadical	BetweenLogographemes	5.14286
DB09F	茂	Word_009	6	Word_009_R2_2	191	286.8187581	10	29.02025682	1	Irregular	-0.172804334	-1.769614585	-0.296425076	WithinRadical	BetweenLogographemes	5.14286
DB10M	茂	Word_009	6	Word_009_R2_2	196	343.8735233	10	29.02025682	1	Irregular	-0.172804334	-1.769614585	-0.296425076	WithinRadical	BetweenLogographemes	5.14286
DB08F	茂	Word_009	5	Word_009_R2_2	214	334.9820891	10	29.02025682	1	Irregular	-0.172804334	-1.769614585	-0.296425076	WithinRadical	BetweenLogographemes	5.14286
DB02F	茂	Word_009	6	Word_009_R2_2	221	241.8139781	10	29.02025682	1	Irregular	-0.172804334	-1.769614585	-0.296425076	WithinRadical	BetweenLogographemes	5.14286
DB06M	茂	Word_009	6	Word_009_R2_2	223	302.2085373	10	29.02025682	1	Irregular	-0.172804334	-1.769614585	-0.296425076	WithinRadical	BetweenLogographemes	5.14286
DB08M	茂	Word_009	6	Word_009_R2_2	224	365.2738699	10	29.02025682	1	Irregular	-0.172804334	-1.769614585	-0.296425076	WithinRadical	BetweenLogographemes	5.14286
DB01F	茂	Word_009	6	Word_009_R2_2	240	294.7066338	10	29.02025682	1	Irregular	-0.172804334	-1.769614585	-0.296425076	WithinRadical	BetweenLogographemes	5.14286
DB10F	茂	Word_009	5	Word_009_R2_2	258	300.308175	10	29.02025682	1	Irregular	-0.172804334	-1.769614585	-0.296425076	WithinRadical	BetweenLogographemes	5.14286
DB05F	茂	Word_009	5	Word_009_R2_2	271	332.4154028	10	29.02025682	1	Irregular	-0.172804334	-1.769614585	-0.296425076	WithinRadical	BetweenLogographemes	5.14286
DB03F	茂	Word_009	6	Word_009_R2_2	272	419.2183202	10	29.02025682	1	Irregular	-0.172804334	-1.769614585	-0.296425076	WithinRadical	BetweenLogographemes	5.14286
DB05M	茂	Word_009	6	Word_009_R2_2	278	386.5346039	10	29.02025682	1	Irregular	-0.172804334	-1.769614585	-0.296425076	WithinRadical	BetweenLogographemes	5.14286
DB06F	茂	Word_009	6	Word_009_R2_2	284	300.0933188	10	29.02025682	1	Irregular	-0.172804334	-1.769614585	-0.296425076	WithinRadical	BetweenLogographemes	5.14286
DB09M	茂	Word_009	6	Word_009_R2_2	367	326.4751139	10	29.02025682	1	Irregular	-0.172804334	-1.769614585	-0.296425076	WithinRadical	BetweenLogographemes	5.14286
DB07M	茂	Word_009	6	Word_009_R2_2	368	319.5074334	10	29.02025682	1	Irregular	-0.172804334	-1.769614585	-0.296425076	WithinRadical	BetweenLogographemes	5.14286
DB01M	茂	Word_009	6	Word_009_R2_2	386	400.244925	10	29.02025682	1	Irregular	-0.172804334	-1.769614585	-0.296425076	WithinRadical	BetweenLogographemes	5.14286
DB03M	茂	Word_009	6	Word_009_R2_2	457	350.8518206	10	29.02025682	1	Irregular	-0.172804334	-1.769614585	-0.296425076	WithinRadical	BetweenLogographemes	5.14286
DB04F	蓋	Word_010	6	Word_010_R2_3	82	44.20407221	14	104.5981918	4	Irregular	1.109327834	-0.383320224	0.040047161	WithinRadical	BetweenLogographemes	3.73684
DB08F	蓋	Word_010	6	Word_010_R2_2	82	19	14	104.5981918	4	Irregular	1.109327834	-0.383320224	0.040047161	WithinRadical	BetweenLogographemes	3.73684
DB05M	蓋	Word_010	7	Word_010_R2_3	95	86.14522622	14	104.5981918	4	Irregular	1.109327834	-0.383320224	0.040047161	WithinRadical	BetweenLogographemes	3.73684
DB09M	蓋	Word_010	7	Word_010_R2_3	95	33.28663395	14	104.5981918	4	Irregular	1.109327834	-0.383320224	0.040047161	WithinRadical	BetweenLogographemes	3.73684
DB09F	蓋	Word_010	7	Word_010_R2_3	101	63.78871374	14	104.5981918	4	Irregular	1.109327834	-0.383320224	0.040047161	WithinRadical	BetweenLogographemes	3.73684
DB03F	蓋	Word_010	7	Word_010_R2_3	102	44.28317965	14	104.5981918	4	Irregular	1.109327834	-0.383320224	0.040047161	WithinRadical	BetweenLogographemes	3.73684
DB06F	蓋	Word_010	7	Word_010_R2_3	102	47.51841748	14	104.5981918	4	Irregular	1.109327834	-0.383320224	0.040047161	WithinRadical	BetweenLogographemes	3.73684
DB07F	蓋	Word_010	7	Word_010_R2_3	102	69.57010852	14	104.5981918	4	Irregular	1.109327834	-0.383320224	0.040047161	WithinRadical	BetweenLogographemes	3.73684
DB04M	蓋	Word_010	7	Word_010_R2_3	103	149.1643389	14	104.5981918	4	Irregular	1.109327834	-0.383320224	0.040047161	WithinRadical	BetweenLogographemes	3.73684
DB03F	蓋	Word_010	10	Word_010_R2_6	108	84.58132182	14	104.5981918	4	Irregular	1.109327834	-0.383320224	0.040047161	WithinRadical	BetweenLogographemes	3.73684
DB04M	蓋	Word_010	9	Word_010_R2_5	108	175.2084473	14	104.5981918	4	Irregular	1.109327834	-0.383320224	0.040047161	WithinRadical	BetweenLogographemes	3.73684
DB01M	蓋	Word_010	7	Word_010_R2_3	115	148.6775033	14	104.5981918	4	Irregular	1.109327834	-0.383320224	0.040047161	WithinRadical	BetweenLogographemes	3.73684
DB07F	蓋	Word_010	9	Word_010_R2_5	117	154.9838701	14	104.5981918	4	Irregular	1.109327834	-0.383320224	0.040047161	WithinRadical	BetweenLogographemes	3.73684
DB06F	蓋	Word_010	9	Word_010_R2_5	119	135.0333292	14	104.5981918	4	Irregular	1.109327834	-0.383320224	0.040047161	WithinRadical	BetweenLogographemes	3.73684
DB05F	蓋	Word_010	6	Word_010_R2_3	121	56.04462508	14	104.5981918	4	Irregular	1.109327834	-0.383320224	0.040047161	WithinRadical	BetweenLogographemes	3.73684
DB10M	蓋	Word_010	7	Word_010_R2_3	121	69.26037828	14	104.5981918	4	Irregular	1.109327834	-0.383320224	0.040047161	WithinRadical	BetweenLogographemes	3.73684
DB01F	蓋	Word_010	7	Word_010_R2_3	125	105.1189802	14	104.5981918	4	Irregular	1.109327834	-0.383320224	0.040047161	WithinRadical	BetweenLogographemes	3.73684
DB10F	蓋	Word_010	7	Word_010_R2_3	128	101.2422837	14	104.5981918	4	Irregular	1.109327834	-0.383320224	0.040047161	WithinRadical	BetweenLogographemes	3.73684
DB06M	蓋	Word_010	7	Word_010_R2_3	140	76.32168761	14	104.5981918	4	Irregular	1.109327834	-0.383320224	0.040047161	WithinRadical	BetweenLogographemes	3.73684
DB08M	蓋	Word_010	8	Word_010_R2_4	146	157.1559735	14	104.5981918	4	Irregular	1.109327834	-0.383320224	0.040047161	WithinRadical	BetweenLogographemes	3.73684
DB04F	蓋	Word_010	8	Word_010_R2_5	149	176.2328006	14	104.5981918	4	Irregular	1.109327834	-0.383320224	0.040047161	WithinRadical	BetweenLogographemes	3.73684
DB07M	蓋	Word_010	7	Word_010_R2_3	151	113.2166066	14	104.5981918	4	Irregular	1.109327834	-0.383320224	0.040047161	WithinRadical	BetweenLogographemes	3.73684
DB08F	蓋	Word_010	8	Word_010_R2_4	160	126.8897159	14	104.5981918	4	Irregular	1.109327834	-0.383320224	0.040047161	WithinRadical	BetweenLogographemes	3.73684
DB01M	蓋	Word_010	8	Word_010_R2_4	161	243.6144495	14	104.5981918	4	Irregular	1.109327834	-0.383320224	0.040047161	WithinRadical	BetweenLogographemes	3.73684
DB05M	蓋	Word_010	9	Word_010_R2_5	163	224.6152266	14	104.5981918	4	Irregular	1.109327834	-0.383320224	0.040047161	WithinRadical	BetweenLogographemes	3.73684
DB07M	蓋	Word_010	8	Word_010_R2_4	163	193.7059627	14	104.5981918	4	Irregular	1.109327834	-0.383320224	0.040047161	WithinRadical	BetweenLogographemes	3.73684
DB09F	蓋	Word_010	9	Word_010_R2_5	175	142.5061402	14	104.5981918	4	Irregular	1.109327834	-0.383320224	0.040047161	WithinRadical	BetweenLogographemes	3.73684
DB06M	蓋	Word_010	9	Word_010_R2_5	177	100.6628035	14	104.5981918	4	Irregular	1.109327834	-0.383320224	0.040047161	WithinRadical	BetweenLogographemes	3.73684
DB02F	蓋	Word_010	7	Word_010_R2_3	191	149.939988	14	104.5981918	4	Irregular	1.109327834	-0.383320224	0.040047161	WithinRadical	BetweenLogographemes	3.73684
DB10M	蓋	Word_010	9	Word_010_R2_5	197	211.697898	14	104.5981918	4	Irregular	1.109327834	-0.383320224	0.040047161	WithinRadical	BetweenLogographemes	3.73684
DB10F	蓋	Word_010	9	Word_010_R2_5	198	159.7654531	14	104.5981918	4	Irregular	1.109327834	-0.383320224	0.040047161	WithinRadical	BetweenLogographemes	3.73684
DB09M	蓋	Word_010	9	Word_010_R2_5	235	152.4270317	14	104.5981918	4	Irregular	1.109327834	-0.383320224	0.040047161	WithinRadical	BetweenLogographemes	3.73684
DB01F	蓋	Word_010	9	Word_010_R2_5	252	210.2783869	14	104.5981918	4	Irregular	1.109327834	-0.383320224	0.040047161	WithinRadical	BetweenLogographemes	3.73684
DB05F	蓋	Word_010	7	Word_010_R2_4	441	162.3607095	14	104.5981918	4	Irregular	1.109327834	-0.383320224	0.040047161	WithinRadical	BetweenLogographemes	3.73684
DB06F	茫	Word_012	9	Word_012_R2_5	37	67.53517602	10	13.85769458	1	Regular	-0.911957787	-1.769614585	-0.296425076	WithinRadical	BetweenLogographemes	4.54545
DB04M	茫	Word_012	9	Word_012_R2_5	45	56.61271942	10	13.85769458	1	Regular	-0.911957787	-1.769614585	-0.296425076	WithinRadical	BetweenLogographemes	4.54545
DB08M	茫	Word_012	9	Word_012_R2_5	81	67.23094526	10	13.85769458	1	Regular	-0.911957787	-1.769614585	-0.296425076	WithinRadical	BetweenLogographemes	4.54545
DB08F	茫	Word_012	8	Word_012_R2_5	91	59.48108943	10	13.85769458	1	Regular	-0.911957787	-1.769614585	-0.296425076	WithinRadical	BetweenLogographemes	4.54545
DB04F	茫	Word_012	9	Word_012_R2_5	95	98.03060747	10	13.85769458	1	Regular	-0.911957787	-1.769614585	-0.296425076	WithinRadical	BetweenLogographemes	4.54545
DB09F	茫	Word_012	9	Word_012_R2_5	95	81.0246876	10	13.85769458	1	Regular	-0.911957787	-1.769614585	-0.296425076	WithinRadical	BetweenLogographemes	4.54545
DB01M	茫	Word_012	7	Word_012_R2_3	102	161.4465856	10	13.85769458	1	Regular	-0.911957787	-1.769614585	-0.296425076	WithinRadical	BetweenLogographemes	4.54545
DB01M	茫	Word_012	9	Word_012_R2_5	102	185.3968716	10	13.85769458	1	Regular	-0.911957787	-1.769614585	-0.296425076	WithinRadical	BetweenLogographemes	4.54545
DB03F	茫	Word_012	9	Word_012_R2_5	108	107.5174404	10	13.85769458	1	Regular	-0.911957787	-1.769614585	-0.296425076	WithinRadical	BetweenLogographemes	4.54545
DB04M	茫	Word_012	7	Word_012_R2_3	109	98.89893832	10	13.85769458	1	Regular	-0.911957787	-1.769614585	-0.296425076	WithinRadical	BetweenLogographemes	4.54545
DB02M	茫	Word_012	10	Word_012_R2_6	114	21.09502311	10	13.85769458	1	Regular	-0.911957787	-1.769614585	-0.296425076	WithinRadical	BetweenLogographemes	4.54545
DB06F	茫	Word_012	7	Word_012_R2_3	114	146.6321929	10	13.85769458	1	Regular	-0.911957787	-1.769614585	-0.296425076	WithinRadical	BetweenLogographemes	4.54545
DB07M	茫	Word_012	9	Word_012_R2_5	115	116.46888	10	13.85769458	1	Regular	-0.911957787	-1.769614585	-0.296425076	WithinRadical	BetweenLogographemes	4.54545
DB04F	茫	Word_012	7	Word_012_R2_3	120	184.3963123	10	13.85769458	1	Regular	-0.911957787	-1.769614585	-0.296425076	WithinRadical	BetweenLogographemes	4.54545
DB05M	茫	Word_012	9	Word_012_R2_5	121	91.39474821	10	13.85769458	1	Regular	-0.911957787	-1.769614585	-0.296425076	WithinRadical	BetweenLogographemes	4.54545
DB03M	茫	Word_012	9	Word_012_R2_5	125	74.04052944	10	13.85769458	1	Regular	-0.911957787	-1.769614585	-0.296425076	WithinRadical	BetweenLogographemes	4.54545
DB06M	茫	Word_012	9	Word_012_R2_5	128	103.1212878	10	13.85769458	1	Regular	-0.911957787	-1.769614585	-0.296425076	WithinRadical	BetweenLogographemes	4.54545
DB01F	茫	Word_012	9	Word_012_R2_5	131	94.5409964	10	13.85769458	1	Regular	-0.911957787	-1.769614585	-0.296425076	WithinRadical	BetweenLogographemes	4.54545
DB08M	茫	Word_012	7	Word_012_R2_3	134	208.9712899	10	13.85769458	1	Regular	-0.911957787	-1.769614585	-0.296425076	WithinRadical	BetweenLogographemes	4.54545
DB06M	茫	Word_012	7	Word_012_R2_3	135	164.8787433	10	13.85769458	1	Regular	-0.911957787	-1.769614585	-0.296425076	WithinRadical	BetweenLogographemes	4.54545
DB08F	茫	Word_012	6	Word_012_R2_3	136	169.2601548	10	13.85769458	1	Regular	-0.911957787	-1.769614585	-0.296425076	WithinRadical	BetweenLogographemes	4.54545
DB10F	茫	Word_012	9	Word_012_R2_5	136	101.5184712	10	13.85769458	1	Regular	-0.911957787	-1.769614585	-0.296425076	WithinRadical	BetweenLogographemes	4.54545
DB10M	茫	Word_012	10	Word_012_R2_6	137	105.7591604	10	13.85769458	1	Regular	-0.911957787	-1.769614585	-0.296425076	WithinRadical	BetweenLogographemes	4.54545
DB10F	茫	Word_012	7	Word_012_R2_3	138	140.0035714	10	13.85769458	1	Regular	-0.911957787	-1.769614585	-0.296425076	WithinRadical	BetweenLogographemes	4.54545
DB09F	茫	Word_012	7	Word_012_R2_3	143	150.7348666	10	13.85769458	1	Regular	-0.911957787	-1.769614585	-0.296425076	WithinRadical	BetweenLogographemes	4.54545
DB07F	茫	Word_012	7	Word_012_R2_3	147	203.931361	10	13.85769458	1	Regular	-0.911957787	-1.769614585	-0.296425076	WithinRadical	BetweenLogographemes	4.54545
DB07M	茫	Word_012	7	Word_012_R2_3	149	109.1421092	10	13.85769458	1	Regular	-0.911957787	-1.769614585	-0.296425076	WithinRadical	BetweenLogographemes	4.54545
DB07F	茫	Word_012	9	Word_012_R2_5	155	170.7922715	10	13.85769458	1	Regular	-0.911957787	-1.769614585	-0.296425076	WithinRadical	BetweenLogographemes	4.54545
DB09M	茫	Word_012	9	Word_012_R2_5	157	75.76938696	10	13.85769458	1	Regular	-0.911957787	-1.769614585	-0.296425076	WithinRadical	BetweenLogographemes	4.54545
DB02F	茫	Word_012	9	Word_012_R2_5	163	126.1427762	10	13.85769458	1	Regular	-0.911957787	-1.769614585	-0.296425076	WithinRadical	BetweenLogographemes	4.54545
DB05M	茫	Word_012	7	Word_012_R2_3	168	270.675082	10	13.85769458	1	Regular	-0.911957787	-1.769614585	-0.296425076	WithinRadical	BetweenLogographemes	4.54545
DB03M	茫	Word_012	7	Word_012_R2_3	194	166.8112706	10	13.85769458	1	Regular	-0.911957787	-1.769614585	-0.296425076	WithinRadical	BetweenLogographemes	4.54545
DB03F	茫	Word_012	7	Word_012_R2_3	203	277.59683	10	13.85769458	1	Regular	-0.911957787	-1.769614585	-0.296425076	WithinRadical	BetweenLogographemes	4.54545
DB02F	茫	Word_012	7	Word_012_R2_3	210	158.9024858	10	13.85769458	1	Regular	-0.911957787	-1.769614585	-0.296425076	WithinRadical	BetweenLogographemes	4.54545
DB01F	茫	Word_012	7	Word_012_R2_3	211	219.6588264	10	13.85769458	1	Regular	-0.911957787	-1.769614585	-0.296425076	WithinRadical	BetweenLogographemes	4.54545
DB05F	茫	Word_012	6	Word_012_R2_3	218	189.0819928	10	13.85769458	1	Regular	-0.911957787	-1.769614585	-0.296425076	WithinRadical	BetweenLogographemes	4.54545
DB05F	茫	Word_012	8	Word_012_R2_5	279	73.78346698	10	13.85769458	1	Regular	-0.911957787	-1.769614585	-0.296425076	WithinRadical	BetweenLogographemes	4.54545
DB09M	茫	Word_012	7	Word_012_R2_3	326	183.5047683	10	13.85769458	1	Regular	-0.911957787	-1.769614585	-0.296425076	WithinRadical	BetweenLogographemes	4.54545
DB10M	菌	Word_013	7	Word_013_R2_3	69	28.0713377	12	76.72621857	2	Irregular	0.799445052	-1.076467404	-0.114103519	WithinRadical	BetweenLogographemes	4.35
DB08M	菌	Word_013	7	Word_013_R2_3	76	145.3444185	12	76.72621857	2	Irregular	0.799445052	-1.076467404	-0.114103519	WithinRadical	BetweenLogographemes	4.35
DB02F	菌	Word_013	7	Word_013_R2_3	79	33.28663395	12	76.72621857	2	Irregular	0.799445052	-1.076467404	-0.114103519	WithinRadical	BetweenLogographemes	4.35
DB08F	菌	Word_013	6	Word_013_R2_3	81	103.9471019	12	76.72621857	2	Irregular	0.799445052	-1.076467404	-0.114103519	WithinRadical	BetweenLogographemes	4.35
DB03M	菌	Word_013	8	Word_013_R2_4	94	71.21797526	12	76.72621857	2	Irregular	0.799445052	-1.076467404	-0.114103519	WithinRadical	BetweenLogographemes	4.35
DB02M	菌	Word_013	7	Word_013_R2_3	106	120.9504031	12	76.72621857	2	Irregular	0.799445052	-1.076467404	-0.114103519	WithinRadical	BetweenLogographemes	4.35
DB09F	菌	Word_013	7	Word_013_R2_3	107	38.07886553	12	76.72621857	2	Irregular	0.799445052	-1.076467404	-0.114103519	WithinRadical	BetweenLogographemes	4.35
DB04M	菌	Word_013	6	Word_013_R2_2	123	168.4428687	12	76.72621857	2	Irregular	0.799445052	-1.076467404	-0.114103519	WithinRadical	BetweenLogographemes	4.35
DB03F	菌	Word_013	7	Word_013_R2_3	129	88.68483523	12	76.72621857	2	Irregular	0.799445052	-1.076467404	-0.114103519	WithinRadical	BetweenLogographemes	4.35
DB07F	菌	Word_013	7	Word_013_R2_3	130	21.09502311	12	76.72621857	2	Irregular	0.799445052	-1.076467404	-0.114103519	WithinRadical	BetweenLogographemes	4.35
DB04M	菌	Word_013	7	Word_013_R2_3	134	51.92301994	12	76.72621857	2	Irregular	0.799445052	-1.076467404	-0.114103519	WithinRadical	BetweenLogographemes	4.35
DB10F	菌	Word_013	7	Word_013_R2_3	143	48.54894438	12	76.72621857	2	Irregular	0.799445052	-1.076467404	-0.114103519	WithinRadical	BetweenLogographemes	4.35
DB01M	菌	Word_013	8	Word_013_R2_4	149	172.6528308	12	76.72621857	2	Irregular	0.799445052	-1.076467404	-0.114103519	WithinRadical	BetweenLogographemes	4.35
DB06M	菌	Word_013	6	Word_013_R2_2	150	177.2484133	12	76.72621857	2	Irregular	0.799445052	-1.076467404	-0.114103519	WithinRadical	BetweenLogographemes	4.35
DB04F	菌	Word_013	6	Word_013_R2_2	156	196.0102038	12	76.72621857	2	Irregular	0.799445052	-1.076467404	-0.114103519	WithinRadical	BetweenLogographemes	4.35
DB06F	菌	Word_013	7	Word_013_R2_3	156	124.4829306	12	76.72621857	2	Irregular	0.799445052	-1.076467404	-0.114103519	WithinRadical	BetweenLogographemes	4.35
DB08M	菌	Word_013	6	Word_013_R2_2	167	247.751892	12	76.72621857	2	Irregular	0.799445052	-1.076467404	-0.114103519	WithinRadical	BetweenLogographemes	4.35
DB01F	菌	Word_013	7	Word_013_R2_3	176	43.41658669	12	76.72621857	2	Irregular	0.799445052	-1.076467404	-0.114103519	WithinRadical	BetweenLogographemes	4.35
DB06F	菌	Word_013	6	Word_013_R2_2	185	261.4000765	12	76.72621857	2	Irregular	0.799445052	-1.076467404	-0.114103519	WithinRadical	BetweenLogographemes	4.35
DB01F	菌	Word_013	6	Word_013_R2_2	190	150	12	76.72621857	2	Irregular	0.799445052	-1.076467404	-0.114103519	WithinRadical	BetweenLogographemes	4.35
DB09F	菌	Word_013	6	Word_013_R2_2	190	187.3872995	12	76.72621857	2	Irregular	0.799445052	-1.076467404	-0.114103519	WithinRadical	BetweenLogographemes	4.35
DB03F	菌	Word_013	6	Word_013_R2_2	203	339.249171	12	76.72621857	2	Irregular	0.799445052	-1.076467404	-0.114103519	WithinRadical	BetweenLogographemes	4.35
DB05F	菌	Word_013	6	Word_013_R2_3	204	64.88451279	12	76.72621857	2	Irregular	0.799445052	-1.076467404	-0.114103519	WithinRadical	BetweenLogographemes	4.35
DB07F	菌	Word_013	6	Word_013_R2_2	225	184.4586675	12	76.72621857	2	Irregular	0.799445052	-1.076467404	-0.114103519	WithinRadical	BetweenLogographemes	4.35
DB05M	菌	Word_013	6	Word_013_R2_2	227	209.8975941	12	76.72621857	2	Irregular	0.799445052	-1.076467404	-0.114103519	WithinRadical	BetweenLogographemes	4.35
DB08F	菌	Word_013	5	Word_013_R2_2	250	188.0877455	12	76.72621857	2	Irregular	0.799445052	-1.076467404	-0.114103519	WithinRadical	BetweenLogographemes	4.35
DB10F	菌	Word_013	6	Word_013_R2_2	251	208.038458	12	76.72621857	2	Irregular	0.799445052	-1.076467404	-0.114103519	WithinRadical	BetweenLogographemes	4.35
DB07M	菌	Word_013	7	Word_013_R2_3	265	34.4818793	12	76.72621857	2	Irregular	0.799445052	-1.076467404	-0.114103519	WithinRadical	BetweenLogographemes	4.35
DB10M	菌	Word_013	6	Word_013_R2_2	265	172.5253605	12	76.72621857	2	Irregular	0.799445052	-1.076467404	-0.114103519	WithinRadical	BetweenLogographemes	4.35
DB02M	菌	Word_013	6	Word_013_R2_2	292	215.6965461	12	76.72621857	2	Irregular	0.799445052	-1.076467404	-0.114103519	WithinRadical	BetweenLogographemes	4.35
DB09M	菌	Word_013	7	Word_013_R2_3	312	35.4682957	12	76.72621857	2	Irregular	0.799445052	-1.076467404	-0.114103519	WithinRadical	BetweenLogographemes	4.35
DB05F	菌	Word_013	5	Word_013_R2_2	320	208.2906623	12	76.72621857	2	Irregular	0.799445052	-1.076467404	-0.114103519	WithinRadical	BetweenLogographemes	4.35
DB07M	菌	Word_013	6	Word_013_R2_2	380	250.906357	12	76.72621857	2	Irregular	0.799445052	-1.076467404	-0.114103519	WithinRadical	BetweenLogographemes	4.35
DB02F	菌	Word_013	6	Word_013_R2_2	400	194.6535384	12	76.72621857	2	Irregular	0.799445052	-1.076467404	-0.114103519	WithinRadical	BetweenLogographemes	4.35
DB01M	菌	Word_013	7	Word_013_R2_3	441	232.0775732	12	76.72621857	2	Irregular	0.799445052	-1.076467404	-0.114103519	WithinRadical	BetweenLogographemes	4.35
DB03M	菌	Word_013	7	Word_013_R2_3	447	225.1621638	12	76.72621857	2	Irregular	0.799445052	-1.076467404	-0.114103519	WithinRadical	BetweenLogographemes	4.35
DB09M	菌	Word_013	6	Word_013_R2_2	588	143	12	76.72621857	2	Irregular	0.799445052	-1.076467404	-0.114103519	WithinRadical	BetweenLogographemes	4.35
DB04M	臨	Word_014	6	Word_014_R2_1	81	121.0165278	17	199.2271947	1	Irregular	1.753647425	-1.769614585	0.234203175	WithinRadical	BetweenLogographemes	4.14286
DB04M	臨	Word_014	7	Word_014_R2_2	82	161.1521021	17	199.2271947	1	Irregular	1.753647425	-1.769614585	0.234203175	WithinRadical	BetweenLogographemes	4.14286
DB06M	臨	Word_014	12	Word_014_R2_6	86	60.74537019	17	199.2271947	1	Irregular	1.753647425	-1.769614585	0.234203175	WithinRadical	BetweenLogographemes	4.14286
DB06F	臨	Word_014	14	Word_014_R2_8	88	48.02082881	17	199.2271947	1	Irregular	1.753647425	-1.769614585	0.234203175	WithinRadical	BetweenLogographemes	4.14286
DB03F	臨	Word_014	8	Word_014_R2_2	95	171.470114	17	199.2271947	1	Irregular	1.753647425	-1.769614585	0.234203175	WithinRadical	BetweenLogographemes	4.14286
DB03F	臨	Word_014	11	Word_014_R2_5	101	178.3143292	17	199.2271947	1	Irregular	1.753647425	-1.769614585	0.234203175	WithinRadical	BetweenLogographemes	4.14286
DB04M	臨	Word_014	8	Word_014_R2_3	102	33.61547263	17	199.2271947	1	Irregular	1.753647425	-1.769614585	0.234203175	WithinRadical	BetweenLogographemes	4.14286
DB08M	臨	Word_014	12	Word_014_R2_6	105	48.09365863	17	199.2271947	1	Irregular	1.753647425	-1.769614585	0.234203175	WithinRadical	BetweenLogographemes	4.14286
DB09F	臨	Word_014	11	Word_014_R2_5	109	102.7861858	17	199.2271947	1	Irregular	1.753647425	-1.769614585	0.234203175	WithinRadical	BetweenLogographemes	4.14286
DB06F	臨	Word_014	8	Word_014_R2_2	114	77.69813383	17	199.2271947	1	Irregular	1.753647425	-1.769614585	0.234203175	WithinRadical	BetweenLogographemes	4.14286
DB01M	臨	Word_014	9	Word_014_R2_2	115	208.3866598	17	199.2271947	1	Irregular	1.753647425	-1.769614585	0.234203175	WithinRadical	BetweenLogographemes	4.14286
DB09F	臨	Word_014	8	Word_014_R2_2	115	96.16652224	17	199.2271947	1	Irregular	1.753647425	-1.769614585	0.234203175	WithinRadical	BetweenLogographemes	4.14286
DB07F	臨	Word_014	9	Word_014_R2_2	118	185.3995685	17	199.2271947	1	Irregular	1.753647425	-1.769614585	0.234203175	WithinRadical	BetweenLogographemes	4.14286
DB01M	臨	Word_014	11	Word_014_R2_4	123	85.47514259	17	199.2271947	1	Irregular	1.753647425	-1.769614585	0.234203175	WithinRadical	BetweenLogographemes	4.14286
DB06M	臨	Word_014	8	Word_014_R2_2	123	77.1038261	17	199.2271947	1	Irregular	1.753647425	-1.769614585	0.234203175	WithinRadical	BetweenLogographemes	4.14286
DB03F	臨	Word_014	14	Word_014_R2_8	125	119.9208072	17	199.2271947	1	Irregular	1.753647425	-1.769614585	0.234203175	WithinRadical	BetweenLogographemes	4.14286
DB08M	臨	Word_014	10	Word_014_R2_4	127	140.121376	17	199.2271947	1	Irregular	1.753647425	-1.769614585	0.234203175	WithinRadical	BetweenLogographemes	4.14286
DB09F	臨	Word_014	14	Word_014_R2_8	128	63.2455532	17	199.2271947	1	Irregular	1.753647425	-1.769614585	0.234203175	WithinRadical	BetweenLogographemes	4.14286
DB08F	臨	Word_014	14	Word_014_R2_8	129	68.62215386	17	199.2271947	1	Irregular	1.753647425	-1.769614585	0.234203175	WithinRadical	BetweenLogographemes	4.14286
DB06M	臨	Word_014	10	Word_014_R2_4	130	105.9481005	17	199.2271947	1	Irregular	1.753647425	-1.769614585	0.234203175	WithinRadical	BetweenLogographemes	4.14286
DB08M	臨	Word_014	8	Word_014_R2_2	131	83.21658489	17	199.2271947	1	Irregular	1.753647425	-1.769614585	0.234203175	WithinRadical	BetweenLogographemes	4.14286
DB09M	臨	Word_014	14	Word_014_R2_8	131	50.60632372	17	199.2271947	1	Irregular	1.753647425	-1.769614585	0.234203175	WithinRadical	BetweenLogographemes	4.14286
DB10F	臨	Word_014	9	Word_014_R2_2	134	107.6475731	17	199.2271947	1	Irregular	1.753647425	-1.769614585	0.234203175	WithinRadical	BetweenLogographemes	4.14286
DB01F	臨	Word_014	7	Word_014_R2_2	135	109.5673309	17	199.2271947	1	Irregular	1.753647425	-1.769614585	0.234203175	WithinRadical	BetweenLogographemes	4.14286
DB06F	臨	Word_014	11	Word_014_R2_5	136	134.6142637	17	199.2271947	1	Irregular	1.753647425	-1.769614585	0.234203175	WithinRadical	BetweenLogographemes	4.14286
DB10F	臨	Word_014	15	Word_014_R2_8	136	61.6116872	17	199.2271947	1	Irregular	1.753647425	-1.769614585	0.234203175	WithinRadical	BetweenLogographemes	4.14286
DB01F	臨	Word_014	13	Word_014_R2_8	137	70	17	199.2271947	1	Irregular	1.753647425	-1.769614585	0.234203175	WithinRadical	BetweenLogographemes	4.14286
DB05M	臨	Word_014	8	Word_014_R2_2	137	156.9745202	17	199.2271947	1	Irregular	1.753647425	-1.769614585	0.234203175	WithinRadical	BetweenLogographemes	4.14286
DB08F	臨	Word_014	9	Word_014_R2_3	137	111.3642672	17	199.2271947	1	Irregular	1.753647425	-1.769614585	0.234203175	WithinRadical	BetweenLogographemes	4.14286
DB08F	臨	Word_014	12	Word_014_R2_6	140	116.056021	17	199.2271947	1	Irregular	1.753647425	-1.769614585	0.234203175	WithinRadical	BetweenLogographemes	4.14286
DB07M	臨	Word_014	8	Word_014_R2_2	142	176.7766953	17	199.2271947	1	Irregular	1.753647425	-1.769614585	0.234203175	WithinRadical	BetweenLogographemes	4.14286
DB09M	臨	Word_014	11	Word_014_R2_5	142	100.7223908	17	199.2271947	1	Irregular	1.753647425	-1.769614585	0.234203175	WithinRadical	BetweenLogographemes	4.14286
DB10F	臨	Word_014	12	Word_014_R2_5	143	106.5316854	17	199.2271947	1	Irregular	1.753647425	-1.769614585	0.234203175	WithinRadical	BetweenLogographemes	4.14286
DB05F	臨	Word_014	8	Word_014_R2_2	145	95.77577982	17	199.2271947	1	Irregular	1.753647425	-1.769614585	0.234203175	WithinRadical	BetweenLogographemes	4.14286
DB05M	臨	Word_014	11	Word_014_R2_5	146	149.3452376	17	199.2271947	1	Irregular	1.753647425	-1.769614585	0.234203175	WithinRadical	BetweenLogographemes	4.14286
DB01F	臨	Word_014	10	Word_014_R2_5	148	134.1230778	17	199.2271947	1	Irregular	1.753647425	-1.769614585	0.234203175	WithinRadical	BetweenLogographemes	4.14286
DB04F	臨	Word_014	14	Word_014_R2_8	148	75.2861209	17	199.2271947	1	Irregular	1.753647425	-1.769614585	0.234203175	WithinRadical	BetweenLogographemes	4.14286
DB05F	臨	Word_014	12	Word_014_R2_6	149	86.83317338	17	199.2271947	1	Irregular	1.753647425	-1.769614585	0.234203175	WithinRadical	BetweenLogographemes	4.14286
DB07M	臨	Word_014	11	Word_014_R2_5	151	172.2614292	17	199.2271947	1	Irregular	1.753647425	-1.769614585	0.234203175	WithinRadical	BetweenLogographemes	4.14286
DB07M	臨	Word_014	14	Word_014_R2_8	151	85.14693183	17	199.2271947	1	Irregular	1.753647425	-1.769614585	0.234203175	WithinRadical	BetweenLogographemes	4.14286
DB04F	臨	Word_014	8	Word_014_R2_2	156	140.1855913	17	199.2271947	1	Irregular	1.753647425	-1.769614585	0.234203175	WithinRadical	BetweenLogographemes	4.14286
DB07F	臨	Word_014	15	Word_014_R2_8	156	73.23933369	17	199.2271947	1	Irregular	1.753647425	-1.769614585	0.234203175	WithinRadical	BetweenLogographemes	4.14286
DB05M	臨	Word_014	14	Word_014_R2_8	166	127.440182	17	199.2271947	1	Irregular	1.753647425	-1.769614585	0.234203175	WithinRadical	BetweenLogographemes	4.14286
DB04F	臨	Word_014	11	Word_014_R2_5	172	160.6051058	17	199.2271947	1	Irregular	1.753647425	-1.769614585	0.234203175	WithinRadical	BetweenLogographemes	4.14286
DB05F	臨	Word_014	10	Word_014_R2_4	177	124.1692393	17	199.2271947	1	Irregular	1.753647425	-1.769614585	0.234203175	WithinRadical	BetweenLogographemes	4.14286
DB07F	臨	Word_014	12	Word_014_R2_5	183	203.8553409	17	199.2271947	1	Irregular	1.753647425	-1.769614585	0.234203175	WithinRadical	BetweenLogographemes	4.14286
DB02M	臨	Word_014	9	Word_014_R2_4	195	91.21403401	17	199.2271947	1	Irregular	1.753647425	-1.769614585	0.234203175	WithinRadical	BetweenLogographemes	4.14286
DB01M	臨	Word_014	15	Word_014_R2_8	215	91.30169768	17	199.2271947	1	Irregular	1.753647425	-1.769614585	0.234203175	WithinRadical	BetweenLogographemes	4.14286
DB09M	臨	Word_014	8	Word_014_R2_2	245	98.23441352	17	199.2271947	1	Irregular	1.753647425	-1.769614585	0.234203175	WithinRadical	BetweenLogographemes	4.14286
DB10M	臨	Word_014	11	Word_014_R2_5	258	164.7573974	17	199.2271947	1	Irregular	1.753647425	-1.769614585	0.234203175	WithinRadical	BetweenLogographemes	4.14286
DB08F	臨	Word_014	7	Word_014_R2_1	273	307.5857604	17	199.2271947	1	Irregular	1.753647425	-1.769614585	0.234203175	WithinRadical	BetweenLogographemes	4.14286
DB10M	臨	Word_014	14	Word_014_R2_8	298	72.20110802	17	199.2271947	1	Irregular	1.753647425	-1.769614585	0.234203175	WithinRadical	BetweenLogographemes	4.14286
DB03M	臨	Word_014	15	Word_014_R2_8	310	58	17	199.2271947	1	Irregular	1.753647425	-1.769614585	0.234203175	WithinRadical	BetweenLogographemes	4.14286
DB03M	臨	Word_014	9	Word_014_R2_2	394	160.0781059	17	199.2271947	1	Irregular	1.753647425	-1.769614585	0.234203175	WithinRadical	BetweenLogographemes	4.14286
DB10M	臨	Word_014	8	Word_014_R2_2	408	155.9134375	17	199.2271947	1	Irregular	1.753647425	-1.769614585	0.234203175	WithinRadical	BetweenLogographemes	4.14286
DB03F	叢	Word_015	8	Word_015_R2_3	68	99.80981916	18	21.94787409	1	Irregular	-0.452128149	-1.769614585	0.291361589	WithinRadical	BetweenLogographemes	4.80952
DB03F	叢	Word_015	16	Word_015_R2_11	71	53.75872022	18	21.94787409	1	Irregular	-0.452128149	-1.769614585	0.291361589	WithinRadical	BetweenLogographemes	4.80952
DB04F	叢	Word_015	8	Word_015_R2_3	75	72.80109889	18	21.94787409	1	Irregular	-0.452128149	-1.769614585	0.291361589	WithinRadical	BetweenLogographemes	4.80952
DB09F	叢	Word_015	7	Word_015_R2_2	75	38.05259518	18	21.94787409	1	Irregular	-0.452128149	-1.769614585	0.291361589	WithinRadical	BetweenLogographemes	4.80952
DB09M	叢	Word_015	8	Word_015_R2_3	80	99.04544412	18	21.94787409	1	Irregular	-0.452128149	-1.769614585	0.291361589	WithinRadical	BetweenLogographemes	4.80952
DB04M	叢	Word_015	11	Word_015_R2_7	83	53.33854141	18	21.94787409	1	Irregular	-0.452128149	-1.769614585	0.291361589	WithinRadical	BetweenLogographemes	4.80952
DB07M	叢	Word_015	16	Word_015_R2_11	88	81.59656856	18	21.94787409	1	Irregular	-0.452128149	-1.769614585	0.291361589	WithinRadical	BetweenLogographemes	4.80952
DB02F	叢	Word_015	8	Word_015_R2_3	93	113.2166066	18	21.94787409	1	Irregular	-0.452128149	-1.769614585	0.291361589	WithinRadical	BetweenLogographemes	4.80952
DB03M	叢	Word_015	4	Word_015_R1_4	95	122.7762192	18	21.94787409	2	Irregular	-0.452128149	-1.076467404	0.291361589	WithinRadical	BetweenLogographemes	4.80952
DB08M	叢	Word_015	8	Word_015_R2_3	95	98.97979592	18	21.94787409	1	Irregular	-0.452128149	-1.769614585	0.291361589	WithinRadical	BetweenLogographemes	4.80952
DB07F	叢	Word_015	4	Word_015_R1_4	99	171.2308383	18	21.94787409	2	Irregular	-0.452128149	-1.076467404	0.291361589	WithinRadical	BetweenLogographemes	4.80952
DB04M	叢	Word_015	8	Word_015_R2_4	101	150.8674915	18	21.94787409	1	Irregular	-0.452128149	-1.769614585	0.291361589	WithinRadical	BetweenLogographemes	4.80952
DB04M	叢	Word_015	16	Word_015_R2_12	101	31.25699922	18	21.94787409	1	Irregular	-0.452128149	-1.769614585	0.291361589	WithinRadical	BetweenLogographemes	4.80952
DB03F	叢	Word_015	10	Word_015_R2_5	102	160.4618335	18	21.94787409	1	Irregular	-0.452128149	-1.769614585	0.291361589	WithinRadical	BetweenLogographemes	4.80952
DB06F	叢	Word_015	6	Word_015_R2_2	102	66.76076692	18	21.94787409	1	Irregular	-0.452128149	-1.769614585	0.291361589	WithinRadical	BetweenLogographemes	4.80952
DB08F	叢	Word_015	3	Word_015_R1_3	103	117.392504	18	21.94787409	2	Irregular	-0.452128149	-1.076467404	0.291361589	WithinRadical	BetweenLogographemes	4.80952
DB03M	叢	Word_015	7	Word_015_R2_2	104	114.5469336	18	21.94787409	1	Irregular	-0.452128149	-1.769614585	0.291361589	WithinRadical	BetweenLogographemes	4.80952
DB08M	叢	Word_015	16	Word_015_R2_11	108	48.16637832	18	21.94787409	1	Irregular	-0.452128149	-1.769614585	0.291361589	WithinRadical	BetweenLogographemes	4.80952
DB04F	叢	Word_015	10	Word_015_R2_5	109	107.2007463	18	21.94787409	1	Irregular	-0.452128149	-1.769614585	0.291361589	WithinRadical	BetweenLogographemes	4.80952
DB05M	叢	Word_015	8	Word_015_R2_3	109	176.2328006	18	21.94787409	1	Irregular	-0.452128149	-1.769614585	0.291361589	WithinRadical	BetweenLogographemes	4.80952
DB09F	叢	Word_015	4	Word_015_R1_4	111	158.492902	18	21.94787409	2	Irregular	-0.452128149	-1.076467404	0.291361589	WithinRadical	BetweenLogographemes	4.80952
DB04M	叢	Word_015	3	Word_015_R1_3	115	167.3140759	18	21.94787409	2	Irregular	-0.452128149	-1.076467404	0.291361589	WithinRadical	BetweenLogographemes	4.80952
DB02F	叢	Word_015	17	Word_015_R2_12	117	37.44329045	18	21.94787409	1	Irregular	-0.452128149	-1.769614585	0.291361589	WithinRadical	BetweenLogographemes	4.80952
DB08M	叢	Word_015	4	Word_015_R1_4	122	208.3962572	18	21.94787409	2	Irregular	-0.452128149	-1.076467404	0.291361589	WithinRadical	BetweenLogographemes	4.80952
DB01M	叢	Word_015	8	Word_015_R2_3	123	156.1089363	18	21.94787409	1	Irregular	-0.452128149	-1.769614585	0.291361589	WithinRadical	BetweenLogographemes	4.80952
DB06F	叢	Word_015	15	Word_015_R2_11	125	49.64876635	18	21.94787409	1	Irregular	-0.452128149	-1.769614585	0.291361589	WithinRadical	BetweenLogographemes	4.80952
DB09M	叢	Word_015	11	Word_015_R2_6	129	111.8033989	18	21.94787409	1	Irregular	-0.452128149	-1.769614585	0.291361589	WithinRadical	BetweenLogographemes	4.80952
DB06M	叢	Word_015	8	Word_015_R2_4	133	76.69419796	18	21.94787409	1	Irregular	-0.452128149	-1.769614585	0.291361589	WithinRadical	BetweenLogographemes	4.80952
DB09M	叢	Word_015	16	Word_015_R2_11	134	70.43436661	18	21.94787409	1	Irregular	-0.452128149	-1.769614585	0.291361589	WithinRadical	BetweenLogographemes	4.80952
DB09F	叢	Word_015	16	Word_015_R2_11	135	66.70832032	18	21.94787409	1	Irregular	-0.452128149	-1.769614585	0.291361589	WithinRadical	BetweenLogographemes	4.80952
DB01M	叢	Word_015	16	Word_015_R2_11	136	91.24143795	18	21.94787409	1	Irregular	-0.452128149	-1.769614585	0.291361589	WithinRadical	BetweenLogographemes	4.80952
DB03F	叢	Word_015	4	Word_015_R1_4	136	291.986301	18	21.94787409	2	Irregular	-0.452128149	-1.076467404	0.291361589	WithinRadical	BetweenLogographemes	4.80952
DB07M	叢	Word_015	7	Word_015_R2_2	136	132.6084462	18	21.94787409	1	Irregular	-0.452128149	-1.769614585	0.291361589	WithinRadical	BetweenLogographemes	4.80952
DB01M	叢	Word_015	10	Word_015_R2_5	137	175.5135322	18	21.94787409	1	Irregular	-0.452128149	-1.769614585	0.291361589	WithinRadical	BetweenLogographemes	4.80952
DB06F	叢	Word_015	3	Word_015_R1_3	141	150.1366045	18	21.94787409	2	Irregular	-0.452128149	-1.076467404	0.291361589	WithinRadical	BetweenLogographemes	4.80952
DB08F	叢	Word_015	8	Word_015_R2_4	141	104.7091209	18	21.94787409	1	Irregular	-0.452128149	-1.769614585	0.291361589	WithinRadical	BetweenLogographemes	4.80952
DB10F	叢	Word_015	8	Word_015_R2_3	142	137.0583817	18	21.94787409	1	Irregular	-0.452128149	-1.769614585	0.291361589	WithinRadical	BetweenLogographemes	4.80952
DB08M	叢	Word_015	11	Word_015_R2_6	145	15.5241747	18	21.94787409	1	Irregular	-0.452128149	-1.769614585	0.291361589	WithinRadical	BetweenLogographemes	4.80952
DB10F	叢	Word_015	4	Word_015_R1_4	147	189.362087	18	21.94787409	2	Irregular	-0.452128149	-1.076467404	0.291361589	WithinRadical	BetweenLogographemes	4.80952
DB01F	叢	Word_015	16	Word_015_R2_11	148	87.8179936	18	21.94787409	1	Irregular	-0.452128149	-1.769614585	0.291361589	WithinRadical	BetweenLogographemes	4.80952
DB04F	叢	Word_015	16	Word_015_R2_11	149	65.76473219	18	21.94787409	1	Irregular	-0.452128149	-1.769614585	0.291361589	WithinRadical	BetweenLogographemes	4.80952
DB05M	叢	Word_015	4	Word_015_R1_4	149	245.8007323	18	21.94787409	2	Irregular	-0.452128149	-1.076467404	0.291361589	WithinRadical	BetweenLogographemes	4.80952
DB10M	叢	Word_015	8	Word_015_R2_4	149	129.4681428	18	21.94787409	1	Irregular	-0.452128149	-1.769614585	0.291361589	WithinRadical	BetweenLogographemes	4.80952
DB08F	叢	Word_015	16	Word_015_R2_12	150	63.0634601	18	21.94787409	1	Irregular	-0.452128149	-1.769614585	0.291361589	WithinRadical	BetweenLogographemes	4.80952
DB02M	叢	Word_015	4	Word_015_R1_4	156	171.9592975	18	21.94787409	2	Irregular	-0.452128149	-1.076467404	0.291361589	WithinRadical	BetweenLogographemes	4.80952
DB02F	叢	Word_015	4	Word_015_R1_4	156	177	18	21.94787409	2	Irregular	-0.452128149	-1.076467404	0.291361589	WithinRadical	BetweenLogographemes	4.80952
DB10M	叢	Word_015	3	Word_015_R1_3	156	63.13477647	18	21.94787409	2	Irregular	-0.452128149	-1.076467404	0.291361589	WithinRadical	BetweenLogographemes	4.80952
DB04F	叢	Word_015	4	Word_015_R1_4	162	183.8477631	18	21.94787409	2	Irregular	-0.452128149	-1.076467404	0.291361589	WithinRadical	BetweenLogographemes	4.80952
DB10F	叢	Word_015	11	Word_015_R2_6	163	186.0107524	18	21.94787409	1	Irregular	-0.452128149	-1.769614585	0.291361589	WithinRadical	BetweenLogographemes	4.80952
DB05F	叢	Word_015	15	Word_015_R2_11	168	33.01514804	18	21.94787409	1	Irregular	-0.452128149	-1.769614585	0.291361589	WithinRadical	BetweenLogographemes	4.80952
DB07F	叢	Word_015	15	Word_015_R2_10	169	76.47875522	18	21.94787409	1	Irregular	-0.452128149	-1.769614585	0.291361589	WithinRadical	BetweenLogographemes	4.80952
DB07F	叢	Word_015	7	Word_015_R2_2	176	148.6068639	18	21.94787409	1	Irregular	-0.452128149	-1.769614585	0.291361589	WithinRadical	BetweenLogographemes	4.80952
DB02M	叢	Word_015	16	Word_015_R2_11	189	44.04543109	18	21.94787409	1	Irregular	-0.452128149	-1.769614585	0.291361589	WithinRadical	BetweenLogographemes	4.80952
DB06M	叢	Word_015	3	Word_015_R1_3	189	37.20215048	18	21.94787409	2	Irregular	-0.452128149	-1.076467404	0.291361589	WithinRadical	BetweenLogographemes	4.80952
DB01F	叢	Word_015	10	Word_015_R2_5	190	112.4499889	18	21.94787409	1	Irregular	-0.452128149	-1.769614585	0.291361589	WithinRadical	BetweenLogographemes	4.80952
DB10M	叢	Word_015	10	Word_015_R2_6	191	101.5135459	18	21.94787409	1	Irregular	-0.452128149	-1.769614585	0.291361589	WithinRadical	BetweenLogographemes	4.80952
DB01M	叢	Word_015	4	Word_015_R1_4	195	207.5090359	18	21.94787409	2	Irregular	-0.452128149	-1.076467404	0.291361589	WithinRadical	BetweenLogographemes	4.80952
DB05M	叢	Word_015	16	Word_015_R2_11	197	41.86884283	18	21.94787409	1	Irregular	-0.452128149	-1.769614585	0.291361589	WithinRadical	BetweenLogographemes	4.80952
DB10M	叢	Word_015	16	Word_015_R2_12	197	30.8058436	18	21.94787409	1	Irregular	-0.452128149	-1.769614585	0.291361589	WithinRadical	BetweenLogographemes	4.80952
DB06M	叢	Word_015	16	Word_015_R2_12	203	50.99019514	18	21.94787409	1	Irregular	-0.452128149	-1.769614585	0.291361589	WithinRadical	BetweenLogographemes	4.80952
DB02M	叢	Word_015	10	Word_015_R2_5	206	138.7551801	18	21.94787409	1	Irregular	-0.452128149	-1.769614585	0.291361589	WithinRadical	BetweenLogographemes	4.80952
DB07F	叢	Word_015	10	Word_015_R2_5	215	195.601636	18	21.94787409	1	Irregular	-0.452128149	-1.769614585	0.291361589	WithinRadical	BetweenLogographemes	4.80952
DB01F	叢	Word_015	8	Word_015_R2_3	217	130.510536	18	21.94787409	1	Irregular	-0.452128149	-1.769614585	0.291361589	WithinRadical	BetweenLogographemes	4.80952
DB09M	叢	Word_015	4	Word_015_R1_4	237	165.3269488	18	21.94787409	2	Irregular	-0.452128149	-1.076467404	0.291361589	WithinRadical	BetweenLogographemes	4.80952
DB10F	叢	Word_015	16	Word_015_R2_11	242	82.21921916	18	21.94787409	1	Irregular	-0.452128149	-1.769614585	0.291361589	WithinRadical	BetweenLogographemes	4.80952
DB01F	叢	Word_015	4	Word_015_R1_4	250	205.5431828	18	21.94787409	2	Irregular	-0.452128149	-1.076467404	0.291361589	WithinRadical	BetweenLogographemes	4.80952
DB03M	叢	Word_015	15	Word_015_R2_10	326	63.78871374	18	21.94787409	1	Irregular	-0.452128149	-1.769614585	0.291361589	WithinRadical	BetweenLogographemes	4.80952
DB07M	叢	Word_015	4	Word_015_R1_4	347	258.9092505	18	21.94787409	2	Irregular	-0.452128149	-1.076467404	0.291361589	WithinRadical	BetweenLogographemes	4.80952
DB06M	叢	Word_015	11	Word_015_R2_7	353	156.2369995	18	21.94787409	1	Irregular	-0.452128149	-1.769614585	0.291361589	WithinRadical	BetweenLogographemes	4.80952
DB07M	叢	Word_015	9	Word_015_R2_4	382	180.0805375	18	21.94787409	1	Irregular	-0.452128149	-1.769614585	0.291361589	WithinRadical	BetweenLogographemes	4.80952
DB03M	叢	Word_015	9	Word_015_R2_4	413	159.8155186	18	21.94787409	1	Irregular	-0.452128149	-1.769614585	0.291361589	WithinRadical	BetweenLogographemes	4.80952
DB05M	叢	Word_015	11	Word_015_R2_6	461	240.1041441	18	21.94787409	1	Irregular	-0.452128149	-1.769614585	0.291361589	WithinRadical	BetweenLogographemes	4.80952
DB06F	叢	Word_015	10	Word_015_R2_6	670	133.9888055	18	21.94787409	1	Irregular	-0.452128149	-1.769614585	0.291361589	WithinRadical	BetweenLogographemes	4.80952
DB09F	叢	Word_015	11	Word_015_R2_6	702	147.8005413	18	21.94787409	1	Irregular	-0.452128149	-1.769614585	0.291361589	WithinRadical	BetweenLogographemes	4.80952
DB02M	叢	Word_015	8	Word_015_R2_3	823	101.8724693	18	21.94787409	1	Irregular	-0.452128149	-1.769614585	0.291361589	WithinRadical	BetweenLogographemes	4.80952
DB05F	叢	Word_015	7	Word_015_R2_3	981	117.2902383	18	21.94787409	1	Irregular	-0.452128149	-1.769614585	0.291361589	WithinRadical	BetweenLogographemes	4.80952
DB04F	嘉	Word_016	6	Word_016_R2_3	92	78.4346862	14	363.5361308	1	Regular	2.355080258	-1.769614585	0.040047161	WithinRadical	BetweenLogographemes	4.22727
DB06F	嘉	Word_016	6	Word_016_R2_3	93	84.17244205	14	363.5361308	1	Regular	2.355080258	-1.769614585	0.040047161	WithinRadical	BetweenLogographemes	4.22727
DB03F	嘉	Word_016	6	Word_016_R2_3	95	104.938077	14	363.5361308	1	Regular	2.355080258	-1.769614585	0.040047161	WithinRadical	BetweenLogographemes	4.22727
DB03F	嘉	Word_016	9	Word_016_R2_6	108	342.4412358	14	363.5361308	1	Regular	2.355080258	-1.769614585	0.040047161	WithinRadical	BetweenLogographemes	4.22727
DB04M	嘉	Word_016	5	Word_016_R2_2	109	106.9439105	14	363.5361308	1	Regular	2.355080258	-1.769614585	0.040047161	WithinRadical	BetweenLogographemes	4.22727
DB09M	嘉	Word_016	6	Word_016_R2_3	109	92.17917335	14	363.5361308	1	Regular	2.355080258	-1.769614585	0.040047161	WithinRadical	BetweenLogographemes	4.22727
DB04F	嘉	Word_016	9	Word_016_R2_6	114	156.8693724	14	363.5361308	1	Regular	2.355080258	-1.769614585	0.040047161	WithinRadical	BetweenLogographemes	4.22727
DB08F	嘉	Word_016	6	Word_016_R2_3	115	106.6208235	14	363.5361308	1	Regular	2.355080258	-1.769614585	0.040047161	WithinRadical	BetweenLogographemes	4.22727
DB04M	嘉	Word_016	9	Word_016_R2_6	116	162.2467257	14	363.5361308	1	Regular	2.355080258	-1.769614585	0.040047161	WithinRadical	BetweenLogographemes	4.22727
DB08F	嘉	Word_016	9	Word_016_R2_6	119	202.0717694	14	363.5361308	1	Regular	2.355080258	-1.769614585	0.040047161	WithinRadical	BetweenLogographemes	4.22727
DB03F	嘉	Word_016	11	Word_016_R2_8	120	243.8237068	14	363.5361308	1	Regular	2.355080258	-1.769614585	0.040047161	WithinRadical	BetweenLogographemes	4.22727
DB06F	嘉	Word_016	10	Word_016_R2_7	122	108.7244223	14	363.5361308	1	Regular	2.355080258	-1.769614585	0.040047161	WithinRadical	BetweenLogographemes	4.22727
DB05F	嘉	Word_016	5	Word_016_R2_2	123	61.29437168	14	363.5361308	1	Regular	2.355080258	-1.769614585	0.040047161	WithinRadical	BetweenLogographemes	4.22727
DB07M	嘉	Word_016	11	Word_016_R2_8	127	210.2403387	14	363.5361308	1	Regular	2.355080258	-1.769614585	0.040047161	WithinRadical	BetweenLogographemes	4.22727
DB08M	嘉	Word_016	9	Word_016_R2_6	128	125.7179383	14	363.5361308	1	Regular	2.355080258	-1.769614585	0.040047161	WithinRadical	BetweenLogographemes	4.22727
DB09F	嘉	Word_016	6	Word_016_R2_3	128	169.097605	14	363.5361308	1	Regular	2.355080258	-1.769614585	0.040047161	WithinRadical	BetweenLogographemes	4.22727
DB02M	嘉	Word_016	6	Word_016_R2_3	129	49.65883607	14	363.5361308	1	Regular	2.355080258	-1.769614585	0.040047161	WithinRadical	BetweenLogographemes	4.22727
DB07M	嘉	Word_016	6	Word_016_R2_3	129	124.1974235	14	363.5361308	1	Regular	2.355080258	-1.769614585	0.040047161	WithinRadical	BetweenLogographemes	4.22727
DB10F	嘉	Word_016	6	Word_016_R2_3	129	78.29431652	14	363.5361308	1	Regular	2.355080258	-1.769614585	0.040047161	WithinRadical	BetweenLogographemes	4.22727
DB09M	嘉	Word_016	9	Word_016_R2_6	136	219.7134497	14	363.5361308	1	Regular	2.355080258	-1.769614585	0.040047161	WithinRadical	BetweenLogographemes	4.22727
DB08M	嘉	Word_016	6	Word_016_R2_3	143	198.0934123	14	363.5361308	1	Regular	2.355080258	-1.769614585	0.040047161	WithinRadical	BetweenLogographemes	4.22727
DB01M	嘉	Word_016	6	Word_016_R2_3	148	286.2254356	14	363.5361308	1	Regular	2.355080258	-1.769614585	0.040047161	WithinRadical	BetweenLogographemes	4.22727
DB08F	嘉	Word_016	11	Word_016_R2_8	161	171.8982257	14	363.5361308	1	Regular	2.355080258	-1.769614585	0.040047161	WithinRadical	BetweenLogographemes	4.22727
DB04M	嘉	Word_016	7	Word_016_R2_4	170	328.7263299	14	363.5361308	1	Regular	2.355080258	-1.769614585	0.040047161	WithinRadical	BetweenLogographemes	4.22727
DB08M	嘉	Word_016	11	Word_016_R2_8	170	142.8005602	14	363.5361308	1	Regular	2.355080258	-1.769614585	0.040047161	WithinRadical	BetweenLogographemes	4.22727
DB07F	嘉	Word_016	6	Word_016_R2_3	178	139.7139936	14	363.5361308	1	Regular	2.355080258	-1.769614585	0.040047161	WithinRadical	BetweenLogographemes	4.22727
DB09F	嘉	Word_016	9	Word_016_R2_6	182	157.1782428	14	363.5361308	1	Regular	2.355080258	-1.769614585	0.040047161	WithinRadical	BetweenLogographemes	4.22727
DB09M	嘉	Word_016	11	Word_016_R2_8	183	175.0114282	14	363.5361308	1	Regular	2.355080258	-1.769614585	0.040047161	WithinRadical	BetweenLogographemes	4.22727
DB01M	嘉	Word_016	11	Word_016_R2_8	190	268.7638369	14	363.5361308	1	Regular	2.355080258	-1.769614585	0.040047161	WithinRadical	BetweenLogographemes	4.22727
DB10F	嘉	Word_016	11	Word_016_R2_8	196	183.9184602	14	363.5361308	1	Regular	2.355080258	-1.769614585	0.040047161	WithinRadical	BetweenLogographemes	4.22727
DB09F	嘉	Word_016	11	Word_016_R2_8	204	161.8394266	14	363.5361308	1	Regular	2.355080258	-1.769614585	0.040047161	WithinRadical	BetweenLogographemes	4.22727
DB02M	嘉	Word_016	11	Word_016_R2_8	210	159.0125781	14	363.5361308	1	Regular	2.355080258	-1.769614585	0.040047161	WithinRadical	BetweenLogographemes	4.22727
DB01F	嘉	Word_016	5	Word_016_R2_2	210	101.0198	14	363.5361308	1	Regular	2.355080258	-1.769614585	0.040047161	WithinRadical	BetweenLogographemes	4.22727
DB01F	嘉	Word_016	9	Word_016_R2_6	211	128.4445406	14	363.5361308	1	Regular	2.355080258	-1.769614585	0.040047161	WithinRadical	BetweenLogographemes	4.22727
DB05M	嘉	Word_016	9	Word_016_R2_6	216	276.3837911	14	363.5361308	1	Regular	2.355080258	-1.769614585	0.040047161	WithinRadical	BetweenLogographemes	4.22727
DB01F	嘉	Word_016	2	Word_016_R1_2	217	49.47726751	14	363.5361308	9	Regular	2.355080258	0.427609992	0.040047161	WithinRadical	BetweenLogographemes	4.22727
DB05F	嘉	Word_016	8	Word_016_R2_5	217	248.8453335	14	363.5361308	1	Regular	2.355080258	-1.769614585	0.040047161	WithinRadical	BetweenLogographemes	4.22727
DB01F	嘉	Word_016	11	Word_016_R2_8	218	100.7223908	14	363.5361308	1	Regular	2.355080258	-1.769614585	0.040047161	WithinRadical	BetweenLogographemes	4.22727
DB10M	嘉	Word_016	6	Word_016_R2_3	224	122.0901306	14	363.5361308	1	Regular	2.355080258	-1.769614585	0.040047161	WithinRadical	BetweenLogographemes	4.22727
DB10F	嘉	Word_016	9	Word_016_R2_6	224	287.1114766	14	363.5361308	1	Regular	2.355080258	-1.769614585	0.040047161	WithinRadical	BetweenLogographemes	4.22727
DB07F	嘉	Word_016	11	Word_016_R2_8	231	175.6957598	14	363.5361308	1	Regular	2.355080258	-1.769614585	0.040047161	WithinRadical	BetweenLogographemes	4.22727
DB10M	嘉	Word_016	9	Word_016_R2_6	232	196.0612149	14	363.5361308	1	Regular	2.355080258	-1.769614585	0.040047161	WithinRadical	BetweenLogographemes	4.22727
DB10M	嘉	Word_016	11	Word_016_R2_8	245	197.5854246	14	363.5361308	1	Regular	2.355080258	-1.769614585	0.040047161	WithinRadical	BetweenLogographemes	4.22727
DB04F	嘉	Word_016	11	Word_016_R2_8	254	99.40321926	14	363.5361308	1	Regular	2.355080258	-1.769614585	0.040047161	WithinRadical	BetweenLogographemes	4.22727
DB07F	嘉	Word_016	9	Word_016_R2_6	256	284.3132076	14	363.5361308	1	Regular	2.355080258	-1.769614585	0.040047161	WithinRadical	BetweenLogographemes	4.22727
DB06F	嘉	Word_016	8	Word_016_R2_5	257	233.8289973	14	363.5361308	1	Regular	2.355080258	-1.769614585	0.040047161	WithinRadical	BetweenLogographemes	4.22727
DB05F	嘉	Word_016	10	Word_016_R2_7	263	190.53871	14	363.5361308	1	Regular	2.355080258	-1.769614585	0.040047161	WithinRadical	BetweenLogographemes	4.22727
DB02M	嘉	Word_016	8	Word_016_R2_5	264	211.567956	14	363.5361308	1	Regular	2.355080258	-1.769614585	0.040047161	WithinRadical	BetweenLogographemes	4.22727
DB03M	嘉	Word_016	13	Word_016_R2_10	284	178.5077029	14	363.5361308	1	Regular	2.355080258	-1.769614585	0.040047161	WithinRadical	BetweenLogographemes	4.22727
DB03M	嘉	Word_016	10	Word_016_R2_7	285	286.9233347	14	363.5361308	1	Regular	2.355080258	-1.769614585	0.040047161	WithinRadical	BetweenLogographemes	4.22727
DB07M	嘉	Word_016	9	Word_016_R2_6	292	422.6641693	14	363.5361308	1	Regular	2.355080258	-1.769614585	0.040047161	WithinRadical	BetweenLogographemes	4.22727
DB02M	嘉	Word_016	9	Word_016_R2_6	332	292.4961538	14	363.5361308	1	Regular	2.355080258	-1.769614585	0.040047161	WithinRadical	BetweenLogographemes	4.22727
DB05M	嘉	Word_016	11	Word_016_R2_8	340	190.0657781	14	363.5361308	1	Regular	2.355080258	-1.769614585	0.040047161	WithinRadical	BetweenLogographemes	4.22727
DB01M	嘉	Word_016	9	Word_016_R2_6	426	214.4061566	14	363.5361308	1	Regular	2.355080258	-1.769614585	0.040047161	WithinRadical	BetweenLogographemes	4.22727
DB05M	嘉	Word_016	6	Word_016_R2_3	543	91.24143795	14	363.5361308	1	Regular	2.355080258	-1.769614585	0.040047161	WithinRadical	BetweenLogographemes	4.22727
DB03M	嘉	Word_016	7	Word_016_R2_4	650	92.20086767	14	363.5361308	1	Regular	2.355080258	-1.769614585	0.040047161	WithinRadical	BetweenLogographemes	4.22727
DB02M	僱	Word_017	9	Word_017_R2_7	58	48.83646179	14	95.15094996	1	Regular	1.014666147	-1.769614585	0.040047161	WithinRadical	BetweenLogographemes	4.95455
DB03F	僱	Word_017	9	Word_017_R2_7	67	113.1768528	14	95.15094996	1	Regular	1.014666147	-1.769614585	0.040047161	WithinRadical	BetweenLogographemes	4.95455
DB08M	僱	Word_017	7	Word_017_R2_5	70	88.52683209	14	95.15094996	1	Regular	1.014666147	-1.769614585	0.040047161	WithinRadical	BetweenLogographemes	4.95455
DB07F	僱	Word_017	7	Word_017_R2_5	72	43.0464865	14	95.15094996	1	Regular	1.014666147	-1.769614585	0.040047161	WithinRadical	BetweenLogographemes	4.95455
DB04M	僱	Word_017	10	Word_017_R2_8	88	103.8123307	14	95.15094996	1	Regular	1.014666147	-1.769614585	0.040047161	WithinRadical	BetweenLogographemes	4.95455
DB04M	僱	Word_017	8	Word_017_R2_6	89	165.7467948	14	95.15094996	1	Regular	1.014666147	-1.769614585	0.040047161	WithinRadical	BetweenLogographemes	4.95455
DB04F	僱	Word_017	9	Word_017_R2_7	94	83.86298349	14	95.15094996	1	Regular	1.014666147	-1.769614585	0.040047161	WithinRadical	BetweenLogographemes	4.95455
DB03F	僱	Word_017	7	Word_017_R2_5	95	247.9516082	14	95.15094996	1	Regular	1.014666147	-1.769614585	0.040047161	WithinRadical	BetweenLogographemes	4.95455
DB07F	僱	Word_017	3	Word_017_R2_1	100	86.97700846	14	95.15094996	1	Regular	1.014666147	-1.769614585	0.040047161	WithinRadical	BetweenLogographemes	4.95455
DB04M	僱	Word_017	3	Word_017_R2_1	102	66.94027188	14	95.15094996	1	Regular	1.014666147	-1.769614585	0.040047161	WithinRadical	BetweenLogographemes	4.95455
DB09F	僱	Word_017	10	Word_017_R2_8	102	122.9308749	14	95.15094996	1	Regular	1.014666147	-1.769614585	0.040047161	WithinRadical	BetweenLogographemes	4.95455
DB10F	僱	Word_017	9	Word_017_R2_7	107	97.61659695	14	95.15094996	1	Regular	1.014666147	-1.769614585	0.040047161	WithinRadical	BetweenLogographemes	4.95455
DB01M	僱	Word_017	7	Word_017_R2_5	108	119.3691753	14	95.15094996	1	Regular	1.014666147	-1.769614585	0.040047161	WithinRadical	BetweenLogographemes	4.95455
DB03F	僱	Word_017	5	Word_017_R2_3	108	98.48857802	14	95.15094996	1	Regular	1.014666147	-1.769614585	0.040047161	WithinRadical	BetweenLogographemes	4.95455
DB06F	僱	Word_017	9	Word_017_R2_7	108	69.77105417	14	95.15094996	1	Regular	1.014666147	-1.769614585	0.040047161	WithinRadical	BetweenLogographemes	4.95455
DB07F	僱	Word_017	10	Word_017_R2_8	108	132.4009063	14	95.15094996	1	Regular	1.014666147	-1.769614585	0.040047161	WithinRadical	BetweenLogographemes	4.95455
DB09F	僱	Word_017	3	Word_017_R2_1	113	71.30918594	14	95.15094996	1	Regular	1.014666147	-1.769614585	0.040047161	WithinRadical	BetweenLogographemes	4.95455
DB04M	僱	Word_017	6	Word_017_R2_4	114	184.7078775	14	95.15094996	1	Regular	1.014666147	-1.769614585	0.040047161	WithinRadical	BetweenLogographemes	4.95455
DB05M	僱	Word_017	9	Word_017_R2_7	114	80.95677859	14	95.15094996	1	Regular	1.014666147	-1.769614585	0.040047161	WithinRadical	BetweenLogographemes	4.95455
DB06M	僱	Word_017	7	Word_017_R2_5	115	140.1178076	14	95.15094996	1	Regular	1.014666147	-1.769614585	0.040047161	WithinRadical	BetweenLogographemes	4.95455
DB06M	僱	Word_017	9	Word_017_R2_7	118	77.02596965	14	95.15094996	1	Regular	1.014666147	-1.769614585	0.040047161	WithinRadical	BetweenLogographemes	4.95455
DB01M	僱	Word_017	9	Word_017_R2_7	121	84.7584804	14	95.15094996	1	Regular	1.014666147	-1.769614585	0.040047161	WithinRadical	BetweenLogographemes	4.95455
DB07M	僱	Word_017	10	Word_017_R2_7	122	108.240473	14	95.15094996	1	Regular	1.014666147	-1.769614585	0.040047161	WithinRadical	BetweenLogographemes	4.95455
DB09F	僱	Word_017	5	Word_017_R2_3	123	122.4948979	14	95.15094996	1	Regular	1.014666147	-1.769614585	0.040047161	WithinRadical	BetweenLogographemes	4.95455
DB05F	僱	Word_017	9	Word_017_R2_7	126	113.137085	14	95.15094996	1	Regular	1.014666147	-1.769614585	0.040047161	WithinRadical	BetweenLogographemes	4.95455
DB08M	僱	Word_017	6	Word_017_R2_4	126	150.7846146	14	95.15094996	1	Regular	1.014666147	-1.769614585	0.040047161	WithinRadical	BetweenLogographemes	4.95455
DB05M	僱	Word_017	7	Word_017_R2_5	127	123.3288287	14	95.15094996	1	Regular	1.014666147	-1.769614585	0.040047161	WithinRadical	BetweenLogographemes	4.95455
DB06F	僱	Word_017	3	Word_017_R2_1	127	69.07966416	14	95.15094996	1	Regular	1.014666147	-1.769614585	0.040047161	WithinRadical	BetweenLogographemes	4.95455
DB06F	僱	Word_017	7	Word_017_R2_5	136	172.8872465	14	95.15094996	1	Regular	1.014666147	-1.769614585	0.040047161	WithinRadical	BetweenLogographemes	4.95455
DB02F	僱	Word_017	7	Word_017_R2_5	140	109.0733698	14	95.15094996	1	Regular	1.014666147	-1.769614585	0.040047161	WithinRadical	BetweenLogographemes	4.95455
DB09F	僱	Word_017	8	Word_017_R2_6	141	197.6486782	14	95.15094996	1	Regular	1.014666147	-1.769614585	0.040047161	WithinRadical	BetweenLogographemes	4.95455
DB09M	僱	Word_017	6	Word_017_R2_4	149	171.1870322	14	95.15094996	1	Regular	1.014666147	-1.769614585	0.040047161	WithinRadical	BetweenLogographemes	4.95455
DB10F	僱	Word_017	7	Word_017_R2_5	155	173.6663468	14	95.15094996	1	Regular	1.014666147	-1.769614585	0.040047161	WithinRadical	BetweenLogographemes	4.95455
DB01F	僱	Word_017	9	Word_017_R2_7	164	57.7754273	14	95.15094996	1	Regular	1.014666147	-1.769614585	0.040047161	WithinRadical	BetweenLogographemes	4.95455
DB10F	僱	Word_017	5	Word_017_R2_3	168	59.68249325	14	95.15094996	1	Regular	1.014666147	-1.769614585	0.040047161	WithinRadical	BetweenLogographemes	4.95455
DB05F	僱	Word_017	5	Word_017_R2_3	169	40.31128874	14	95.15094996	1	Regular	1.014666147	-1.769614585	0.040047161	WithinRadical	BetweenLogographemes	4.95455
DB10M	僱	Word_017	9	Word_017_R2_7	169	73.05477397	14	95.15094996	1	Regular	1.014666147	-1.769614585	0.040047161	WithinRadical	BetweenLogographemes	4.95455
DB01F	僱	Word_017	3	Word_017_R2_1	173	70.57619995	14	95.15094996	1	Regular	1.014666147	-1.769614585	0.040047161	WithinRadical	BetweenLogographemes	4.95455
DB04F	僱	Word_017	7	Word_017_R2_5	174	233.7284749	14	95.15094996	1	Regular	1.014666147	-1.769614585	0.040047161	WithinRadical	BetweenLogographemes	4.95455
DB03M	僱	Word_017	9	Word_017_R2_7	176	150.2331521	14	95.15094996	1	Regular	1.014666147	-1.769614585	0.040047161	WithinRadical	BetweenLogographemes	4.95455
DB01F	僱	Word_017	7	Word_017_R2_5	177	120.9504031	14	95.15094996	1	Regular	1.014666147	-1.769614585	0.040047161	WithinRadical	BetweenLogographemes	4.95455
DB07F	僱	Word_017	5	Word_017_R2_3	177	147.122398	14	95.15094996	1	Regular	1.014666147	-1.769614585	0.040047161	WithinRadical	BetweenLogographemes	4.95455
DB08M	僱	Word_017	4	Word_017_R2_2	178	23.34523506	14	95.15094996	1	Regular	1.014666147	-1.769614585	0.040047161	WithinRadical	BetweenLogographemes	4.95455
DB05M	僱	Word_017	5	Word_017_R2_3	179	70.17834424	14	95.15094996	1	Regular	1.014666147	-1.769614585	0.040047161	WithinRadical	BetweenLogographemes	4.95455
DB02F	僱	Word_017	5	Word_017_R2_3	182	85.42247948	14	95.15094996	1	Regular	1.014666147	-1.769614585	0.040047161	WithinRadical	BetweenLogographemes	4.95455
DB02M	僱	Word_017	3	Word_017_R2_1	183	128.4562182	14	95.15094996	1	Regular	1.014666147	-1.769614585	0.040047161	WithinRadical	BetweenLogographemes	4.95455
DB09M	僱	Word_017	10	Word_017_R2_8	183	103.6001931	14	95.15094996	1	Regular	1.014666147	-1.769614585	0.040047161	WithinRadical	BetweenLogographemes	4.95455
DB10M	僱	Word_017	7	Word_017_R2_5	191	133.4166406	14	95.15094996	1	Regular	1.014666147	-1.769614585	0.040047161	WithinRadical	BetweenLogographemes	4.95455
DB09M	僱	Word_017	8	Word_017_R2_6	196	168.7512963	14	95.15094996	1	Regular	1.014666147	-1.769614585	0.040047161	WithinRadical	BetweenLogographemes	4.95455
DB07M	僱	Word_017	6	Word_017_R2_3	202	90.42676595	14	95.15094996	1	Regular	1.014666147	-1.769614585	0.040047161	WithinRadical	BetweenLogographemes	4.95455
DB07F	僱	Word_017	8	Word_017_R2_6	208	243.3043362	14	95.15094996	1	Regular	1.014666147	-1.769614585	0.040047161	WithinRadical	BetweenLogographemes	4.95455
DB06F	僱	Word_017	4	Word_017_R2_2	210	274.8472303	14	95.15094996	1	Regular	1.014666147	-1.769614585	0.040047161	WithinRadical	BetweenLogographemes	4.95455
DB10M	僱	Word_017	5	Word_017_R2_3	218	73.79024326	14	95.15094996	1	Regular	1.014666147	-1.769614585	0.040047161	WithinRadical	BetweenLogographemes	4.95455
DB07M	僱	Word_017	8	Word_017_R2_5	231	182.0357108	14	95.15094996	1	Regular	1.014666147	-1.769614585	0.040047161	WithinRadical	BetweenLogographemes	4.95455
DB09F	僱	Word_017	6	Word_017_R2_4	231	248.1632527	14	95.15094996	1	Regular	1.014666147	-1.769614585	0.040047161	WithinRadical	BetweenLogographemes	4.95455
DB01F	僱	Word_017	5	Word_017_R2_3	266	118.56222	14	95.15094996	1	Regular	1.014666147	-1.769614585	0.040047161	WithinRadical	BetweenLogographemes	4.95455
DB03M	僱	Word_017	7	Word_017_R2_5	276	285.9965035	14	95.15094996	1	Regular	1.014666147	-1.769614585	0.040047161	WithinRadical	BetweenLogographemes	4.95455
DB02M	僱	Word_017	7	Word_017_R2_5	284	190.5465822	14	95.15094996	1	Regular	1.014666147	-1.769614585	0.040047161	WithinRadical	BetweenLogographemes	4.95455
DB04F	僱	Word_017	5	Word_017_R2_3	319	71.58910532	14	95.15094996	1	Regular	1.014666147	-1.769614585	0.040047161	WithinRadical	BetweenLogographemes	4.95455
DB06F	僱	Word_017	6	Word_017_R2_4	354	60.37383539	14	95.15094996	1	Regular	1.014666147	-1.769614585	0.040047161	WithinRadical	BetweenLogographemes	4.95455
DB05F	僱	Word_017	7	Word_017_R2_5	442	208.7103256	14	95.15094996	1	Regular	1.014666147	-1.769614585	0.040047161	WithinRadical	BetweenLogographemes	4.95455
DB01M	僱	Word_017	5	Word_017_R2_3	513	109.1787525	14	95.15094996	1	Regular	1.014666147	-1.769614585	0.040047161	WithinRadical	BetweenLogographemes	4.95455
DB02M	僱	Word_017	5	Word_017_R2_3	949	226.8766185	14	95.15094996	1	Regular	1.014666147	-1.769614585	0.040047161	WithinRadical	BetweenLogographemes	4.95455
DB06F	嵌	Word_019	9	Word_019_R2_6	47	54.08326913	12	4.48874476	1	Irregular	-2.039225332	-1.769614585	-0.114103519	WithinRadical	BetweenLogographemes	5.90909
DB08M	嵌	Word_019	7	Word_019_R2_4	67	38.27531842	12	4.48874476	1	Irregular	-2.039225332	-1.769614585	-0.114103519	WithinRadical	BetweenLogographemes	5.90909
DB09M	嵌	Word_019	10	Word_019_R2_7	70	29.68164416	12	4.48874476	1	Irregular	-2.039225332	-1.769614585	-0.114103519	WithinRadical	BetweenLogographemes	5.90909
DB04M	嵌	Word_019	9	Word_019_R2_6	80	58.69412236	12	4.48874476	1	Irregular	-2.039225332	-1.769614585	-0.114103519	WithinRadical	BetweenLogographemes	5.90909
DB09F	嵌	Word_019	7	Word_019_R2_4	88	99.00505038	12	4.48874476	1	Irregular	-2.039225332	-1.769614585	-0.114103519	WithinRadical	BetweenLogographemes	5.90909
DB06M	嵌	Word_019	9	Word_019_R2_6	101	40.31128874	12	4.48874476	1	Irregular	-2.039225332	-1.769614585	-0.114103519	WithinRadical	BetweenLogographemes	5.90909
DB09F	嵌	Word_019	10	Word_019_R2_7	117	36.79673899	12	4.48874476	1	Irregular	-2.039225332	-1.769614585	-0.114103519	WithinRadical	BetweenLogographemes	5.90909
DB08F	嵌	Word_019	9	Word_019_R2_6	127	51.85556865	12	4.48874476	1	Irregular	-2.039225332	-1.769614585	-0.114103519	WithinRadical	BetweenLogographemes	5.90909
DB02F	嵌	Word_019	7	Word_019_R2_5	129	73.33484847	12	4.48874476	1	Irregular	-2.039225332	-1.769614585	-0.114103519	WithinRadical	BetweenLogographemes	5.90909
DB03M	嵌	Word_019	11	Word_019_R2_7	134	37.65634077	12	4.48874476	1	Irregular	-2.039225332	-1.769614585	-0.114103519	WithinRadical	BetweenLogographemes	5.90909
DB03F	嵌	Word_019	10	Word_019_R2_7	135	77.62087348	12	4.48874476	1	Irregular	-2.039225332	-1.769614585	-0.114103519	WithinRadical	BetweenLogographemes	5.90909
DB07M	嵌	Word_019	9	Word_019_R2_6	135	94.15412896	12	4.48874476	1	Irregular	-2.039225332	-1.769614585	-0.114103519	WithinRadical	BetweenLogographemes	5.90909
DB04F	嵌	Word_019	10	Word_019_R2_7	136	63.07138812	12	4.48874476	1	Irregular	-2.039225332	-1.769614585	-0.114103519	WithinRadical	BetweenLogographemes	5.90909
DB04M	嵌	Word_019	8	Word_019_R2_5	136	131.2440475	12	4.48874476	1	Irregular	-2.039225332	-1.769614585	-0.114103519	WithinRadical	BetweenLogographemes	5.90909
DB07F	嵌	Word_019	9	Word_019_R2_6	143	61.07372594	12	4.48874476	1	Irregular	-2.039225332	-1.769614585	-0.114103519	WithinRadical	BetweenLogographemes	5.90909
DB05F	嵌	Word_019	8	Word_019_R2_5	145	19.92485885	12	4.48874476	1	Irregular	-2.039225332	-1.769614585	-0.114103519	WithinRadical	BetweenLogographemes	5.90909
DB01F	嵌	Word_019	10	Word_019_R2_7	149	63.63175308	12	4.48874476	1	Irregular	-2.039225332	-1.769614585	-0.114103519	WithinRadical	BetweenLogographemes	5.90909
DB10F	嵌	Word_019	10	Word_019_R2_7	161	46.75467891	12	4.48874476	1	Irregular	-2.039225332	-1.769614585	-0.114103519	WithinRadical	BetweenLogographemes	5.90909
DB01F	嵌	Word_019	8	Word_019_R2_5	164	149.896631	12	4.48874476	1	Irregular	-2.039225332	-1.769614585	-0.114103519	WithinRadical	BetweenLogographemes	5.90909
DB02F	嵌	Word_019	5	Word_019_R2_3	167	89.53770156	12	4.48874476	1	Irregular	-2.039225332	-1.769614585	-0.114103519	WithinRadical	BetweenLogographemes	5.90909
DB01M	嵌	Word_019	9	Word_019_R2_6	169	63.78087488	12	4.48874476	1	Irregular	-2.039225332	-1.769614585	-0.114103519	WithinRadical	BetweenLogographemes	5.90909
DB02M	嵌	Word_019	10	Word_019_R2_7	181	37.69615365	12	4.48874476	1	Irregular	-2.039225332	-1.769614585	-0.114103519	WithinRadical	BetweenLogographemes	5.90909
DB10M	嵌	Word_019	9	Word_019_R2_6	198	53.03772242	12	4.48874476	1	Irregular	-2.039225332	-1.769614585	-0.114103519	WithinRadical	BetweenLogographemes	5.90909
DB10F	嵌	Word_019	8	Word_019_R2_5	203	168.4399003	12	4.48874476	1	Irregular	-2.039225332	-1.769614585	-0.114103519	WithinRadical	BetweenLogographemes	5.90909
DB07F	嵌	Word_019	8	Word_019_R2_5	216	220.4767561	12	4.48874476	1	Irregular	-2.039225332	-1.769614585	-0.114103519	WithinRadical	BetweenLogographemes	5.90909
DB10M	嵌	Word_019	8	Word_019_R2_5	224	156.3713529	12	4.48874476	1	Irregular	-2.039225332	-1.769614585	-0.114103519	WithinRadical	BetweenLogographemes	5.90909
DB06M	嵌	Word_019	8	Word_019_R2_5	228	155.3319027	12	4.48874476	1	Irregular	-2.039225332	-1.769614585	-0.114103519	WithinRadical	BetweenLogographemes	5.90909
DB03F	嵌	Word_019	8	Word_019_R2_5	229	238.195298	12	4.48874476	1	Irregular	-2.039225332	-1.769614585	-0.114103519	WithinRadical	BetweenLogographemes	5.90909
DB05M	嵌	Word_019	10	Word_019_R2_7	237	67.46851117	12	4.48874476	1	Irregular	-2.039225332	-1.769614585	-0.114103519	WithinRadical	BetweenLogographemes	5.90909
DB05M	嵌	Word_019	8	Word_019_R2_5	244	191.8593235	12	4.48874476	1	Irregular	-2.039225332	-1.769614585	-0.114103519	WithinRadical	BetweenLogographemes	5.90909
DB02M	嵌	Word_019	8	Word_019_R2_5	250	144.1804425	12	4.48874476	1	Irregular	-2.039225332	-1.769614585	-0.114103519	WithinRadical	BetweenLogographemes	5.90909
DB08M	嵌	Word_019	6	Word_019_R2_3	251	119.0042016	12	4.48874476	1	Irregular	-2.039225332	-1.769614585	-0.114103519	WithinRadical	BetweenLogographemes	5.90909
DB09M	嵌	Word_019	8	Word_019_R2_5	252	143.0034965	12	4.48874476	1	Irregular	-2.039225332	-1.769614585	-0.114103519	WithinRadical	BetweenLogographemes	5.90909
DB08F	嵌	Word_019	7	Word_019_R2_4	257	143.0559331	12	4.48874476	1	Irregular	-2.039225332	-1.769614585	-0.114103519	WithinRadical	BetweenLogographemes	5.90909
DB07M	嵌	Word_019	7	Word_019_R2_4	258	136.3598181	12	4.48874476	1	Irregular	-2.039225332	-1.769614585	-0.114103519	WithinRadical	BetweenLogographemes	5.90909
DB06F	嵌	Word_019	7	Word_019_R2_4	286	120.2538981	12	4.48874476	1	Irregular	-2.039225332	-1.769614585	-0.114103519	WithinRadical	BetweenLogographemes	5.90909
DB01M	嵌	Word_019	7	Word_019_R2_4	336	207.3861133	12	4.48874476	1	Irregular	-2.039225332	-1.769614585	-0.114103519	WithinRadical	BetweenLogographemes	5.90909
DB04F	嵌	Word_019	8	Word_019_R2_5	388	206.041258	12	4.48874476	1	Irregular	-2.039225332	-1.769614585	-0.114103519	WithinRadical	BetweenLogographemes	5.90909
DB03M	嵌	Word_019	9	Word_019_R2_5	507	143.2236014	12	4.48874476	1	Irregular	-2.039225332	-1.769614585	-0.114103519	WithinRadical	BetweenLogographemes	5.90909
DB05F	嵌	Word_019	6	Word_019_R2_3	642	110.2587865	12	4.48874476	1	Irregular	-2.039225332	-1.769614585	-0.114103519	WithinRadical	BetweenLogographemes	5.90909
DB03F	惘	Word_020	10	Word_020_R2_7	27	68.35934464	11	2.400956499	2	Regular	-2.664931232	-1.076467404	-0.201114896	WithinRadical	BetweenLogographemes	5.09524
DB08F	惘	Word_020	10	Word_020_R2_7	27	6	11	2.400956499	2	Regular	-2.664931232	-1.076467404	-0.201114896	WithinRadical	BetweenLogographemes	5.09524
DB04M	惘	Word_020	10	Word_020_R2_7	61	60.16643583	11	2.400956499	2	Regular	-2.664931232	-1.076467404	-0.201114896	WithinRadical	BetweenLogographemes	5.09524
DB08M	惘	Word_020	9	Word_020_R2_6	75	53.22593353	11	2.400956499	2	Regular	-2.664931232	-1.076467404	-0.201114896	WithinRadical	BetweenLogographemes	5.09524
DB06F	惘	Word_020	9	Word_020_R2_6	75	46.87216658	11	2.400956499	2	Regular	-2.664931232	-1.076467404	-0.201114896	WithinRadical	BetweenLogographemes	5.09524
DB09M	惘	Word_020	10	Word_020_R2_7	75	28.65309756	11	2.400956499	2	Regular	-2.664931232	-1.076467404	-0.201114896	WithinRadical	BetweenLogographemes	5.09524
DB04M	惘	Word_020	8	Word_020_R2_5	81	30.8058436	11	2.400956499	2	Regular	-2.664931232	-1.076467404	-0.201114896	WithinRadical	BetweenLogographemes	5.09524
DB08M	惘	Word_020	6	Word_020_R2_3	81	96.79876032	11	2.400956499	2	Regular	-2.664931232	-1.076467404	-0.201114896	WithinRadical	BetweenLogographemes	5.09524
DB01M	惘	Word_020	10	Word_020_R2_7	82	75.96051606	11	2.400956499	2	Regular	-2.664931232	-1.076467404	-0.201114896	WithinRadical	BetweenLogographemes	5.09524
DB04F	惘	Word_020	10	Word_020_R2_7	87	65.55150647	11	2.400956499	2	Regular	-2.664931232	-1.076467404	-0.201114896	WithinRadical	BetweenLogographemes	5.09524
DB03F	惘	Word_020	8	Word_020_R2_5	88	91.48223871	11	2.400956499	2	Regular	-2.664931232	-1.076467404	-0.201114896	WithinRadical	BetweenLogographemes	5.09524
DB10F	惘	Word_020	8	Word_020_R2_5	89	52.17278984	11	2.400956499	2	Regular	-2.664931232	-1.076467404	-0.201114896	WithinRadical	BetweenLogographemes	5.09524
DB09F	惘	Word_020	10	Word_020_R2_7	91	54.81788029	11	2.400956499	2	Regular	-2.664931232	-1.076467404	-0.201114896	WithinRadical	BetweenLogographemes	5.09524
DB07F	惘	Word_020	10	Word_020_R2_7	92	81.74350127	11	2.400956499	2	Regular	-2.664931232	-1.076467404	-0.201114896	WithinRadical	BetweenLogographemes	5.09524
DB09M	惘	Word_020	8	Word_020_R2_5	95	48.38388161	11	2.400956499	2	Regular	-2.664931232	-1.076467404	-0.201114896	WithinRadical	BetweenLogographemes	5.09524
DB08F	惘	Word_020	8	Word_020_R2_5	95	35.4682957	11	2.400956499	2	Regular	-2.664931232	-1.076467404	-0.201114896	WithinRadical	BetweenLogographemes	5.09524
DB10F	惘	Word_020	10	Word_020_R2_7	95	41.76122604	11	2.400956499	2	Regular	-2.664931232	-1.076467404	-0.201114896	WithinRadical	BetweenLogographemes	5.09524
DB01M	惘	Word_020	8	Word_020_R2_5	101	74	11	2.400956499	2	Regular	-2.664931232	-1.076467404	-0.201114896	WithinRadical	BetweenLogographemes	5.09524
DB07F	惘	Word_020	8	Word_020_R2_5	102	90.02777349	11	2.400956499	2	Regular	-2.664931232	-1.076467404	-0.201114896	WithinRadical	BetweenLogographemes	5.09524
DB08M	惘	Word_020	8	Word_020_R2_5	111	39.62322551	11	2.400956499	2	Regular	-2.664931232	-1.076467404	-0.201114896	WithinRadical	BetweenLogographemes	5.09524
DB04F	惘	Word_020	8	Word_020_R2_5	113	56.46237685	11	2.400956499	2	Regular	-2.664931232	-1.076467404	-0.201114896	WithinRadical	BetweenLogographemes	5.09524
DB05M	惘	Word_020	10	Word_020_R2_7	119	49.04079934	11	2.400956499	2	Regular	-2.664931232	-1.076467404	-0.201114896	WithinRadical	BetweenLogographemes	5.09524
DB03M	惘	Word_020	9	Word_020_R2_6	120	61.58733636	11	2.400956499	2	Regular	-2.664931232	-1.076467404	-0.201114896	WithinRadical	BetweenLogographemes	5.09524
DB06M	惘	Word_020	10	Word_020_R2_7	121	62.16912417	11	2.400956499	2	Regular	-2.664931232	-1.076467404	-0.201114896	WithinRadical	BetweenLogographemes	5.09524
DB07M	惘	Word_020	10	Word_020_R2_7	121	95.18928511	11	2.400956499	2	Regular	-2.664931232	-1.076467404	-0.201114896	WithinRadical	BetweenLogographemes	5.09524
DB02M	惘	Word_020	9	Word_020_R2_6	135	55.75840744	11	2.400956499	2	Regular	-2.664931232	-1.076467404	-0.201114896	WithinRadical	BetweenLogographemes	5.09524
DB06M	惘	Word_020	8	Word_020_R2_5	139	47.16990566	11	2.400956499	2	Regular	-2.664931232	-1.076467404	-0.201114896	WithinRadical	BetweenLogographemes	5.09524
DB04M	惘	Word_020	5	Word_020_R2_2	142	201.4571915	11	2.400956499	2	Regular	-2.664931232	-1.076467404	-0.201114896	WithinRadical	BetweenLogographemes	5.09524
DB05M	惘	Word_020	8	Word_020_R2_5	149	89.88882022	11	2.400956499	2	Regular	-2.664931232	-1.076467404	-0.201114896	WithinRadical	BetweenLogographemes	5.09524
DB07M	惘	Word_020	8	Word_020_R2_5	151	84.48076704	11	2.400956499	2	Regular	-2.664931232	-1.076467404	-0.201114896	WithinRadical	BetweenLogographemes	5.09524
DB10F	惘	Word_020	5	Word_020_R2_2	155	269.7424698	11	2.400956499	2	Regular	-2.664931232	-1.076467404	-0.201114896	WithinRadical	BetweenLogographemes	5.09524
DB03M	惘	Word_020	11	Word_020_R2_8	168	69.97142274	11	2.400956499	2	Regular	-2.664931232	-1.076467404	-0.201114896	WithinRadical	BetweenLogographemes	5.09524
DB09F	惘	Word_020	8	Word_020_R2_5	176	69.85699679	11	2.400956499	2	Regular	-2.664931232	-1.076467404	-0.201114896	WithinRadical	BetweenLogographemes	5.09524
DB01F	惘	Word_020	10	Word_020_R2_7	184	77.49193506	11	2.400956499	2	Regular	-2.664931232	-1.076467404	-0.201114896	WithinRadical	BetweenLogographemes	5.09524
DB05M	惘	Word_020	5	Word_020_R2_2	202	227.7059507	11	2.400956499	2	Regular	-2.664931232	-1.076467404	-0.201114896	WithinRadical	BetweenLogographemes	5.09524
DB06F	惘	Word_020	8	Word_020_R2_5	203	56.64803615	11	2.400956499	2	Regular	-2.664931232	-1.076467404	-0.201114896	WithinRadical	BetweenLogographemes	5.09524
DB01F	惘	Word_020	8	Word_020_R2_5	211	46.04345773	11	2.400956499	2	Regular	-2.664931232	-1.076467404	-0.201114896	WithinRadical	BetweenLogographemes	5.09524
DB10M	惘	Word_020	10	Word_020_R2_7	215	84.34453154	11	2.400956499	2	Regular	-2.664931232	-1.076467404	-0.201114896	WithinRadical	BetweenLogographemes	5.09524
DB01M	惘	Word_020	5	Word_020_R2_2	258	235.9830502	11	2.400956499	2	Regular	-2.664931232	-1.076467404	-0.201114896	WithinRadical	BetweenLogographemes	5.09524
DB09F	惘	Word_020	5	Word_020_R2_2	274	292.1540689	11	2.400956499	2	Regular	-2.664931232	-1.076467404	-0.201114896	WithinRadical	BetweenLogographemes	5.09524
DB08F	惘	Word_020	5	Word_020_R2_2	276	259.5380512	11	2.400956499	2	Regular	-2.664931232	-1.076467404	-0.201114896	WithinRadical	BetweenLogographemes	5.09524
DB01F	惘	Word_020	5	Word_020_R2_2	285	311.777164	11	2.400956499	2	Regular	-2.664931232	-1.076467404	-0.201114896	WithinRadical	BetweenLogographemes	5.09524
DB09M	惘	Word_020	5	Word_020_R2_2	286	174.6138597	11	2.400956499	2	Regular	-2.664931232	-1.076467404	-0.201114896	WithinRadical	BetweenLogographemes	5.09524
DB02M	惘	Word_020	5	Word_020_R2_2	290	206.4000969	11	2.400956499	2	Regular	-2.664931232	-1.076467404	-0.201114896	WithinRadical	BetweenLogographemes	5.09524
DB06M	惘	Word_020	5	Word_020_R2_2	299	159.0628806	11	2.400956499	2	Regular	-2.664931232	-1.076467404	-0.201114896	WithinRadical	BetweenLogographemes	5.09524
DB02M	惘	Word_020	7	Word_020_R2_4	302	35.80502758	11	2.400956499	2	Regular	-2.664931232	-1.076467404	-0.201114896	WithinRadical	BetweenLogographemes	5.09524
DB05F	惘	Word_020	5	Word_020_R2_2	306	260.9099462	11	2.400956499	2	Regular	-2.664931232	-1.076467404	-0.201114896	WithinRadical	BetweenLogographemes	5.09524
DB07M	惘	Word_020	5	Word_020_R2_2	348	331.8327892	11	2.400956499	2	Regular	-2.664931232	-1.076467404	-0.201114896	WithinRadical	BetweenLogographemes	5.09524
DB10M	惘	Word_020	8	Word_020_R2_5	353	77.38862966	11	2.400956499	2	Regular	-2.664931232	-1.076467404	-0.201114896	WithinRadical	BetweenLogographemes	5.09524
DB07F	惘	Word_020	5	Word_020_R2_2	354	254.9078265	11	2.400956499	2	Regular	-2.664931232	-1.076467404	-0.201114896	WithinRadical	BetweenLogographemes	5.09524
DB04F	惘	Word_020	5	Word_020_R2_2	374	277.0270745	11	2.400956499	2	Regular	-2.664931232	-1.076467404	-0.201114896	WithinRadical	BetweenLogographemes	5.09524
DB05F	惘	Word_020	8	Word_020_R2_5	375	32.20248438	11	2.400956499	2	Regular	-2.664931232	-1.076467404	-0.201114896	WithinRadical	BetweenLogographemes	5.09524
DB03F	惘	Word_020	5	Word_020_R2_2	440	361.5190175	11	2.400956499	2	Regular	-2.664931232	-1.076467404	-0.201114896	WithinRadical	BetweenLogographemes	5.09524
DB10M	惘	Word_020	5	Word_020_R2_2	461	201.109423	11	2.400956499	2	Regular	-2.664931232	-1.076467404	-0.201114896	WithinRadical	BetweenLogographemes	5.09524
DB06F	惘	Word_020	5	Word_020_R2_2	551	252.6756815	11	2.400956499	2	Regular	-2.664931232	-1.076467404	-0.201114896	WithinRadical	BetweenLogographemes	5.09524
DB02M	屜	Word_021	9	Word_021_R2_6	54	38.07886553	11	1.226575603	1	Irregular	-3.336572207	-1.769614585	-0.201114896	WithinRadical	BetweenLogographemes	4.90909
DB03M	屜	Word_021	6	Word_021_R2_2	88	56.85068161	11	1.226575603	1	Irregular	-3.336572207	-1.769614585	-0.201114896	WithinRadical	BetweenLogographemes	4.90909
DB06F	屜	Word_021	9	Word_021_R2_7	112	114.3547113	11	1.226575603	1	Irregular	-3.336572207	-1.769614585	-0.201114896	WithinRadical	BetweenLogographemes	4.90909
DB08M	屜	Word_021	6	Word_021_R2_3	122	143.1083506	11	1.226575603	1	Irregular	-3.336572207	-1.769614585	-0.201114896	WithinRadical	BetweenLogographemes	4.90909
DB06F	屜	Word_021	6	Word_021_R2_4	123	177.2484133	11	1.226575603	1	Irregular	-3.336572207	-1.769614585	-0.201114896	WithinRadical	BetweenLogographemes	4.90909
DB01M	屜	Word_021	6	Word_021_R2_3	128	173.104015	11	1.226575603	1	Irregular	-3.336572207	-1.769614585	-0.201114896	WithinRadical	BetweenLogographemes	4.90909
DB04M	屜	Word_021	6	Word_021_R2_3	135	99.0403958	11	1.226575603	1	Irregular	-3.336572207	-1.769614585	-0.201114896	WithinRadical	BetweenLogographemes	4.90909
DB04F	屜	Word_021	10	Word_021_R2_7	148	167.5380554	11	1.226575603	1	Irregular	-3.336572207	-1.769614585	-0.201114896	WithinRadical	BetweenLogographemes	4.90909
DB09F	屜	Word_021	6	Word_021_R2_3	149	116.2497312	11	1.226575603	1	Irregular	-3.336572207	-1.769614585	-0.201114896	WithinRadical	BetweenLogographemes	4.90909
DB05M	屜	Word_021	6	Word_021_R2_3	150	184.2308335	11	1.226575603	1	Irregular	-3.336572207	-1.769614585	-0.201114896	WithinRadical	BetweenLogographemes	4.90909
DB10F	屜	Word_021	6	Word_021_R2_3	156	108.078675	11	1.226575603	1	Irregular	-3.336572207	-1.769614585	-0.201114896	WithinRadical	BetweenLogographemes	4.90909
DB09F	屜	Word_021	10	Word_021_R2_7	161	128.5496013	11	1.226575603	1	Irregular	-3.336572207	-1.769614585	-0.201114896	WithinRadical	BetweenLogographemes	4.90909
DB03M	屜	Word_021	11	Word_021_R2_7	164	119.3398508	11	1.226575603	1	Irregular	-3.336572207	-1.769614585	-0.201114896	WithinRadical	BetweenLogographemes	4.90909
DB03F	屜	Word_021	6	Word_021_R2_3	167	165.1302516	11	1.226575603	1	Irregular	-3.336572207	-1.769614585	-0.201114896	WithinRadical	BetweenLogographemes	4.90909
DB06M	屜	Word_021	6	Word_021_R2_3	175	191.6715941	11	1.226575603	1	Irregular	-3.336572207	-1.769614585	-0.201114896	WithinRadical	BetweenLogographemes	4.90909
DB04F	屜	Word_021	6	Word_021_R2_3	178	165.3874239	11	1.226575603	1	Irregular	-3.336572207	-1.769614585	-0.201114896	WithinRadical	BetweenLogographemes	4.90909
DB05F	屜	Word_021	7	Word_021_R2_4	183	180.0694311	11	1.226575603	1	Irregular	-3.336572207	-1.769614585	-0.201114896	WithinRadical	BetweenLogographemes	4.90909
DB01F	屜	Word_021	6	Word_021_R2_4	190	113.4636506	11	1.226575603	1	Irregular	-3.336572207	-1.769614585	-0.201114896	WithinRadical	BetweenLogographemes	4.90909
DB09M	屜	Word_021	9	Word_021_R2_6	195	98.85848471	11	1.226575603	1	Irregular	-3.336572207	-1.769614585	-0.201114896	WithinRadical	BetweenLogographemes	4.90909
DB07M	屜	Word_021	7	Word_021_R2_4	197	129.7574661	11	1.226575603	1	Irregular	-3.336572207	-1.769614585	-0.201114896	WithinRadical	BetweenLogographemes	4.90909
DB05M	屜	Word_021	10	Word_021_R2_7	210	198.8491891	11	1.226575603	1	Irregular	-3.336572207	-1.769614585	-0.201114896	WithinRadical	BetweenLogographemes	4.90909
DB07F	屜	Word_021	10	Word_021_R2_7	210	146.7105995	11	1.226575603	1	Irregular	-3.336572207	-1.769614585	-0.201114896	WithinRadical	BetweenLogographemes	4.90909
DB07M	屜	Word_021	10	Word_021_R2_7	211	142.2005626	11	1.226575603	1	Irregular	-3.336572207	-1.769614585	-0.201114896	WithinRadical	BetweenLogographemes	4.90909
DB08F	屜	Word_021	9	Word_021_R2_6	211	129.4024729	11	1.226575603	1	Irregular	-3.336572207	-1.769614585	-0.201114896	WithinRadical	BetweenLogographemes	4.90909
DB06M	屜	Word_021	7	Word_021_R2_4	237	101.5529419	11	1.226575603	1	Irregular	-3.336572207	-1.769614585	-0.201114896	WithinRadical	BetweenLogographemes	4.90909
DB10F	屜	Word_021	10	Word_021_R2_7	242	104.0432602	11	1.226575603	1	Irregular	-3.336572207	-1.769614585	-0.201114896	WithinRadical	BetweenLogographemes	4.90909
DB07F	屜	Word_021	6	Word_021_R2_3	282	179.621825	11	1.226575603	1	Irregular	-3.336572207	-1.769614585	-0.201114896	WithinRadical	BetweenLogographemes	4.90909
DB08F	屜	Word_021	5	Word_021_R2_2	361	62.96824597	11	1.226575603	1	Irregular	-3.336572207	-1.769614585	-0.201114896	WithinRadical	BetweenLogographemes	4.90909
DB01M	屜	Word_021	8	Word_021_R2_5	550	159.3643624	11	1.226575603	1	Irregular	-3.336572207	-1.769614585	-0.201114896	WithinRadical	BetweenLogographemes	4.90909
DB05F	屜	Word_021	6	Word_021_R2_3	586	189.6233108	11	1.226575603	1	Irregular	-3.336572207	-1.769614585	-0.201114896	WithinRadical	BetweenLogographemes	4.90909
DB04M	環	Word_022	7	Word_022_R2_4	32	72.89718787	17	557.1262973	5	Irregular	2.781993529	-0.160176673	0.234203175	WithinRadical	BetweenLogographemes	3.85714
DB04M	環	Word_022	8	Word_022_R2_5	48	50.91168825	17	557.1262973	5	Irregular	2.781993529	-0.160176673	0.234203175	WithinRadical	BetweenLogographemes	3.85714
DB09M	環	Word_022	14	Word_022_R2_10	52	37.01351105	17	557.1262973	5	Irregular	2.781993529	-0.160176673	0.234203175	WithinRadical	BetweenLogographemes	3.85714
DB03F	環	Word_022	13	Word_022_R2_9	53	59.03388857	17	557.1262973	5	Irregular	2.781993529	-0.160176673	0.234203175	WithinRadical	BetweenLogographemes	3.85714
DB08M	環	Word_022	14	Word_022_R2_10	53	53.00943312	17	557.1262973	5	Irregular	2.781993529	-0.160176673	0.234203175	WithinRadical	BetweenLogographemes	3.85714
DB03M	環	Word_022	14	Word_022_R2_10	60	27.20294102	17	557.1262973	5	Irregular	2.781993529	-0.160176673	0.234203175	WithinRadical	BetweenLogographemes	3.85714
DB05F	環	Word_022	12	Word_022_R2_8	60	11.40175425	17	557.1262973	5	Irregular	2.781993529	-0.160176673	0.234203175	WithinRadical	BetweenLogographemes	3.85714
DB06F	環	Word_022	14	Word_022_R2_10	60	65.19202405	17	557.1262973	5	Irregular	2.781993529	-0.160176673	0.234203175	WithinRadical	BetweenLogographemes	3.85714
DB02F	環	Word_022	13	Word_022_R2_9	63	81.0061726	17	557.1262973	5	Irregular	2.781993529	-0.160176673	0.234203175	WithinRadical	BetweenLogographemes	3.85714
DB07F	環	Word_022	13	Word_022_R2_9	63	101.1385189	17	557.1262973	5	Irregular	2.781993529	-0.160176673	0.234203175	WithinRadical	BetweenLogographemes	3.85714
DB03M	環	Word_022	15	Word_022_R2_11	68	63.41135545	17	557.1262973	5	Irregular	2.781993529	-0.160176673	0.234203175	WithinRadical	BetweenLogographemes	3.85714
DB05F	環	Word_022	13	Word_022_R2_9	72	51.6139516	17	557.1262973	5	Irregular	2.781993529	-0.160176673	0.234203175	WithinRadical	BetweenLogographemes	3.85714
DB04F	環	Word_022	14	Word_022_R2_10	73	65.94694838	17	557.1262973	5	Irregular	2.781993529	-0.160176673	0.234203175	WithinRadical	BetweenLogographemes	3.85714
DB03F	環	Word_022	14	Word_022_R2_10	74	129.6919427	17	557.1262973	5	Irregular	2.781993529	-0.160176673	0.234203175	WithinRadical	BetweenLogographemes	3.85714
DB01M	環	Word_022	13	Word_022_R2_9	75	99.2018145	17	557.1262973	5	Irregular	2.781993529	-0.160176673	0.234203175	WithinRadical	BetweenLogographemes	3.85714
DB06F	環	Word_022	15	Word_022_R2_11	78	39.11521443	17	557.1262973	5	Irregular	2.781993529	-0.160176673	0.234203175	WithinRadical	BetweenLogographemes	3.85714
DB08M	環	Word_022	1	Word_022_R1_1	79	202.0890893	17	557.1262973	123	Irregular	2.781993529	3.04256977	0.234203175	WithinRadical	BetweenLogographemes	3.85714
DB09F	環	Word_022	12	Word_022_R2_9	81	40	17	557.1262973	5	Irregular	2.781993529	-0.160176673	0.234203175	WithinRadical	BetweenLogographemes	3.85714
DB09F	環	Word_022	14	Word_022_R2_11	81	109.2748827	17	557.1262973	5	Irregular	2.781993529	-0.160176673	0.234203175	WithinRadical	BetweenLogographemes	3.85714
DB01M	環	Word_022	1	Word_022_R1_1	82	34.05877273	17	557.1262973	123	Irregular	2.781993529	3.04256977	0.234203175	WithinRadical	BetweenLogographemes	3.85714
DB02M	環	Word_022	1	Word_022_R1_1	82	99.85990186	17	557.1262973	123	Irregular	2.781993529	3.04256977	0.234203175	WithinRadical	BetweenLogographemes	3.85714
DB04M	環	Word_022	5	Word_022_R2_2	86	98.00510191	17	557.1262973	5	Irregular	2.781993529	-0.160176673	0.234203175	WithinRadical	BetweenLogographemes	3.85714
DB08M	環	Word_022	13	Word_022_R2_9	86	22.47220505	17	557.1262973	5	Irregular	2.781993529	-0.160176673	0.234203175	WithinRadical	BetweenLogographemes	3.85714
DB08F	環	Word_022	14	Word_022_R2_10	86	68.76772499	17	557.1262973	5	Irregular	2.781993529	-0.160176673	0.234203175	WithinRadical	BetweenLogographemes	3.85714
DB09F	環	Word_022	1	Word_022_R1_1	87	144.402216	17	557.1262973	123	Irregular	2.781993529	3.04256977	0.234203175	WithinRadical	BetweenLogographemes	3.85714
DB04F	環	Word_022	13	Word_022_R2_9	88	47.88527958	17	557.1262973	5	Irregular	2.781993529	-0.160176673	0.234203175	WithinRadical	BetweenLogographemes	3.85714
DB04M	環	Word_022	6	Word_022_R2_3	88	95.41488354	17	557.1262973	5	Irregular	2.781993529	-0.160176673	0.234203175	WithinRadical	BetweenLogographemes	3.85714
DB06M	環	Word_022	14	Word_022_R2_10	89	61.58733636	17	557.1262973	5	Irregular	2.781993529	-0.160176673	0.234203175	WithinRadical	BetweenLogographemes	3.85714
DB01M	環	Word_022	14	Word_022_R2_10	92	115.6633045	17	557.1262973	5	Irregular	2.781993529	-0.160176673	0.234203175	WithinRadical	BetweenLogographemes	3.85714
DB02M	環	Word_022	12	Word_022_R2_9	93	103.4649699	17	557.1262973	5	Irregular	2.781993529	-0.160176673	0.234203175	WithinRadical	BetweenLogographemes	3.85714
DB02F	環	Word_022	12	Word_022_R2_8	93	27.73084925	17	557.1262973	5	Irregular	2.781993529	-0.160176673	0.234203175	WithinRadical	BetweenLogographemes	3.85714
DB04M	環	Word_022	1	Word_022_R1_1	95	158.4487299	17	557.1262973	123	Irregular	2.781993529	3.04256977	0.234203175	WithinRadical	BetweenLogographemes	3.85714
DB06M	環	Word_022	13	Word_022_R2_9	95	27.29468813	17	557.1262973	5	Irregular	2.781993529	-0.160176673	0.234203175	WithinRadical	BetweenLogographemes	3.85714
DB06F	環	Word_022	9	Word_022_R2_5	95	124.6154084	17	557.1262973	5	Irregular	2.781993529	-0.160176673	0.234203175	WithinRadical	BetweenLogographemes	3.85714
DB07F	環	Word_022	12	Word_022_R2_8	95	49.64876635	17	557.1262973	5	Irregular	2.781993529	-0.160176673	0.234203175	WithinRadical	BetweenLogographemes	3.85714
DB09M	環	Word_022	9	Word_022_R2_5	95	112.3788236	17	557.1262973	5	Irregular	2.781993529	-0.160176673	0.234203175	WithinRadical	BetweenLogographemes	3.85714
DB02F	環	Word_022	9	Word_022_R2_5	96	82.20097323	17	557.1262973	5	Irregular	2.781993529	-0.160176673	0.234203175	WithinRadical	BetweenLogographemes	3.85714
DB06F	環	Word_022	10	Word_022_R2_6	96	104.3551628	17	557.1262973	5	Irregular	2.781993529	-0.160176673	0.234203175	WithinRadical	BetweenLogographemes	3.85714
DB02M	環	Word_022	13	Word_022_R2_10	98	105.8017013	17	557.1262973	5	Irregular	2.781993529	-0.160176673	0.234203175	WithinRadical	BetweenLogographemes	3.85714
DB01F	環	Word_022	10	Word_022_R2_6	99	82.71033793	17	557.1262973	5	Irregular	2.781993529	-0.160176673	0.234203175	WithinRadical	BetweenLogographemes	3.85714
DB09F	環	Word_022	13	Word_022_R2_10	99	95.01578816	17	557.1262973	5	Irregular	2.781993529	-0.160176673	0.234203175	WithinRadical	BetweenLogographemes	3.85714
DB09M	環	Word_022	1	Word_022_R1_1	100	159.1383046	17	557.1262973	123	Irregular	2.781993529	3.04256977	0.234203175	WithinRadical	BetweenLogographemes	3.85714
DB04F	環	Word_022	15	Word_022_R2_11	101	113.2784181	17	557.1262973	5	Irregular	2.781993529	-0.160176673	0.234203175	WithinRadical	BetweenLogographemes	3.85714
DB03F	環	Word_022	15	Word_022_R2_11	102	171.3271724	17	557.1262973	5	Irregular	2.781993529	-0.160176673	0.234203175	WithinRadical	BetweenLogographemes	3.85714
DB04F	環	Word_022	1	Word_022_R1_1	102	91.43850392	17	557.1262973	123	Irregular	2.781993529	3.04256977	0.234203175	WithinRadical	BetweenLogographemes	3.85714
DB06M	環	Word_022	1	Word_022_R1_1	102	90.90654542	17	557.1262973	123	Irregular	2.781993529	3.04256977	0.234203175	WithinRadical	BetweenLogographemes	3.85714
DB10F	環	Word_022	14	Word_022_R2_10	102	96.40020747	17	557.1262973	5	Irregular	2.781993529	-0.160176673	0.234203175	WithinRadical	BetweenLogographemes	3.85714
DB08F	環	Word_022	15	Word_022_R2_11	103	111.0720487	17	557.1262973	5	Irregular	2.781993529	-0.160176673	0.234203175	WithinRadical	BetweenLogographemes	3.85714
DB05M	環	Word_022	14	Word_022_R2_10	104	72.6704892	17	557.1262973	5	Irregular	2.781993529	-0.160176673	0.234203175	WithinRadical	BetweenLogographemes	3.85714
DB02F	環	Word_022	14	Word_022_R2_10	109	119.7539143	17	557.1262973	5	Irregular	2.781993529	-0.160176673	0.234203175	WithinRadical	BetweenLogographemes	3.85714
DB08M	環	Word_022	9	Word_022_R2_5	112	233.1372986	17	557.1262973	5	Irregular	2.781993529	-0.160176673	0.234203175	WithinRadical	BetweenLogographemes	3.85714
DB10F	環	Word_022	13	Word_022_R2_9	112	42.05948169	17	557.1262973	5	Irregular	2.781993529	-0.160176673	0.234203175	WithinRadical	BetweenLogographemes	3.85714
DB08F	環	Word_022	13	Word_022_R2_9	114	37.80211634	17	557.1262973	5	Irregular	2.781993529	-0.160176673	0.234203175	WithinRadical	BetweenLogographemes	3.85714
DB03F	環	Word_022	1	Word_022_R1_1	115	206.9589331	17	557.1262973	123	Irregular	2.781993529	3.04256977	0.234203175	WithinRadical	BetweenLogographemes	3.85714
DB06F	環	Word_022	1	Word_022_R1_1	115	133.8431918	17	557.1262973	123	Irregular	2.781993529	3.04256977	0.234203175	WithinRadical	BetweenLogographemes	3.85714
DB07F	環	Word_022	8	Word_022_R2_4	115	248.7126856	17	557.1262973	5	Irregular	2.781993529	-0.160176673	0.234203175	WithinRadical	BetweenLogographemes	3.85714
DB06M	環	Word_022	12	Word_022_R2_8	116	21.9317122	17	557.1262973	5	Irregular	2.781993529	-0.160176673	0.234203175	WithinRadical	BetweenLogographemes	3.85714
DB08F	環	Word_022	10	Word_022_R2_6	116	100.0899595	17	557.1262973	5	Irregular	2.781993529	-0.160176673	0.234203175	WithinRadical	BetweenLogographemes	3.85714
DB05M	環	Word_022	13	Word_022_R2_9	118	78.84795495	17	557.1262973	5	Irregular	2.781993529	-0.160176673	0.234203175	WithinRadical	BetweenLogographemes	3.85714
DB06F	環	Word_022	13	Word_022_R2_9	118	37.12142239	17	557.1262973	5	Irregular	2.781993529	-0.160176673	0.234203175	WithinRadical	BetweenLogographemes	3.85714
DB01F	環	Word_022	14	Word_022_R2_10	119	28.23118843	17	557.1262973	5	Irregular	2.781993529	-0.160176673	0.234203175	WithinRadical	BetweenLogographemes	3.85714
DB04F	環	Word_022	10	Word_022_R2_6	119	125.8014308	17	557.1262973	5	Irregular	2.781993529	-0.160176673	0.234203175	WithinRadical	BetweenLogographemes	3.85714
DB05F	環	Word_022	14	Word_022_R2_10	119	88.39117603	17	557.1262973	5	Irregular	2.781993529	-0.160176673	0.234203175	WithinRadical	BetweenLogographemes	3.85714
DB03M	環	Word_022	16	Word_022_R2_12	120	146.2087549	17	557.1262973	5	Irregular	2.781993529	-0.160176673	0.234203175	WithinRadical	BetweenLogographemes	3.85714
DB07M	環	Word_022	15	Word_022_R2_11	121	85.15867542	17	557.1262973	5	Irregular	2.781993529	-0.160176673	0.234203175	WithinRadical	BetweenLogographemes	3.85714
DB09F	環	Word_022	9	Word_022_R2_6	121	110.0727032	17	557.1262973	5	Irregular	2.781993529	-0.160176673	0.234203175	WithinRadical	BetweenLogographemes	3.85714
DB03F	環	Word_022	9	Word_022_R2_5	122	217.8302091	17	557.1262973	5	Irregular	2.781993529	-0.160176673	0.234203175	WithinRadical	BetweenLogographemes	3.85714
DB03F	環	Word_022	10	Word_022_R2_6	122	187.5553252	17	557.1262973	5	Irregular	2.781993529	-0.160176673	0.234203175	WithinRadical	BetweenLogographemes	3.85714
DB05F	環	Word_022	10	Word_022_R2_6	122	48.02082881	17	557.1262973	5	Irregular	2.781993529	-0.160176673	0.234203175	WithinRadical	BetweenLogographemes	3.85714
DB06M	環	Word_022	9	Word_022_R2_5	122	108.240473	17	557.1262973	5	Irregular	2.781993529	-0.160176673	0.234203175	WithinRadical	BetweenLogographemes	3.85714
DB07M	環	Word_022	10	Word_022_R2_6	122	170.6985647	17	557.1262973	5	Irregular	2.781993529	-0.160176673	0.234203175	WithinRadical	BetweenLogographemes	3.85714
DB07M	環	Word_022	13	Word_022_R2_9	122	51.92301994	17	557.1262973	5	Irregular	2.781993529	-0.160176673	0.234203175	WithinRadical	BetweenLogographemes	3.85714
DB08M	環	Word_022	15	Word_022_R2_11	126	126.8266534	17	557.1262973	5	Irregular	2.781993529	-0.160176673	0.234203175	WithinRadical	BetweenLogographemes	3.85714
DB05M	環	Word_022	9	Word_022_R2_5	133	151.6047493	17	557.1262973	5	Irregular	2.781993529	-0.160176673	0.234203175	WithinRadical	BetweenLogographemes	3.85714
DB08M	環	Word_022	10	Word_022_R2_6	134	156.2081944	17	557.1262973	5	Irregular	2.781993529	-0.160176673	0.234203175	WithinRadical	BetweenLogographemes	3.85714
DB07F	環	Word_022	14	Word_022_R2_10	134	128.4250754	17	557.1262973	5	Irregular	2.781993529	-0.160176673	0.234203175	WithinRadical	BetweenLogographemes	3.85714
DB09F	環	Word_022	8	Word_022_R2_5	136	120.2081528	17	557.1262973	5	Irregular	2.781993529	-0.160176673	0.234203175	WithinRadical	BetweenLogographemes	3.85714
DB02F	環	Word_022	8	Word_022_R2_4	137	120.8801059	17	557.1262973	5	Irregular	2.781993529	-0.160176673	0.234203175	WithinRadical	BetweenLogographemes	3.85714
DB08F	環	Word_022	1	Word_022_R1_1	137	125.876924	17	557.1262973	123	Irregular	2.781993529	3.04256977	0.234203175	WithinRadical	BetweenLogographemes	3.85714
DB07M	環	Word_022	1	Word_022_R1_1	140	205.2047758	17	557.1262973	123	Irregular	2.781993529	3.04256977	0.234203175	WithinRadical	BetweenLogographemes	3.85714
DB09M	環	Word_022	13	Word_022_R2_9	142	38.83297568	17	557.1262973	5	Irregular	2.781993529	-0.160176673	0.234203175	WithinRadical	BetweenLogographemes	3.85714
DB02F	環	Word_022	1	Word_022_R1_1	143	194.4453651	17	557.1262973	123	Irregular	2.781993529	3.04256977	0.234203175	WithinRadical	BetweenLogographemes	3.85714
DB10F	環	Word_022	1	Word_022_R1_1	143	197.3448758	17	557.1262973	123	Irregular	2.781993529	3.04256977	0.234203175	WithinRadical	BetweenLogographemes	3.85714
DB10F	環	Word_022	9	Word_022_R2_5	143	187.3872995	17	557.1262973	5	Irregular	2.781993529	-0.160176673	0.234203175	WithinRadical	BetweenLogographemes	3.85714
DB05F	環	Word_022	1	Word_022_R1_1	149	161.6230182	17	557.1262973	123	Irregular	2.781993529	3.04256977	0.234203175	WithinRadical	BetweenLogographemes	3.85714
DB01F	環	Word_022	13	Word_022_R2_9	150	31.78049716	17	557.1262973	5	Irregular	2.781993529	-0.160176673	0.234203175	WithinRadical	BetweenLogographemes	3.85714
DB10F	環	Word_022	10	Word_022_R2_6	153	180.7014112	17	557.1262973	5	Irregular	2.781993529	-0.160176673	0.234203175	WithinRadical	BetweenLogographemes	3.85714
DB03M	環	Word_022	11	Word_022_R2_7	155	202.5882524	17	557.1262973	5	Irregular	2.781993529	-0.160176673	0.234203175	WithinRadical	BetweenLogographemes	3.85714
DB07F	環	Word_022	1	Word_022_R1_1	156	172.002907	17	557.1262973	123	Irregular	2.781993529	3.04256977	0.234203175	WithinRadical	BetweenLogographemes	3.85714
DB10F	環	Word_022	15	Word_022_R2_11	156	114.5425685	17	557.1262973	5	Irregular	2.781993529	-0.160176673	0.234203175	WithinRadical	BetweenLogographemes	3.85714
DB02M	環	Word_022	11	Word_022_R2_8	157	27.58622845	17	557.1262973	5	Irregular	2.781993529	-0.160176673	0.234203175	WithinRadical	BetweenLogographemes	3.85714
DB01M	環	Word_022	10	Word_022_R2_6	161	268.4790495	17	557.1262973	5	Irregular	2.781993529	-0.160176673	0.234203175	WithinRadical	BetweenLogographemes	3.85714
DB09M	環	Word_022	15	Word_022_R2_11	161	108.5587399	17	557.1262973	5	Irregular	2.781993529	-0.160176673	0.234203175	WithinRadical	BetweenLogographemes	3.85714
DB08F	環	Word_022	9	Word_022_R2_5	162	159.3141551	17	557.1262973	5	Irregular	2.781993529	-0.160176673	0.234203175	WithinRadical	BetweenLogographemes	3.85714
DB01F	環	Word_022	15	Word_022_R2_11	163	132.8344835	17	557.1262973	5	Irregular	2.781993529	-0.160176673	0.234203175	WithinRadical	BetweenLogographemes	3.85714
DB03M	環	Word_022	1	Word_022_R1_1	169	172.4093965	17	557.1262973	123	Irregular	2.781993529	3.04256977	0.234203175	WithinRadical	BetweenLogographemes	3.85714
DB01M	環	Word_022	9	Word_022_R2_5	170	175.3539278	17	557.1262973	5	Irregular	2.781993529	-0.160176673	0.234203175	WithinRadical	BetweenLogographemes	3.85714
DB01F	環	Word_022	1	Word_022_R1_1	175	176.7993213	17	557.1262973	123	Irregular	2.781993529	3.04256977	0.234203175	WithinRadical	BetweenLogographemes	3.85714
DB10M	環	Word_022	15	Word_022_R2_11	175	153.3883959	17	557.1262973	5	Irregular	2.781993529	-0.160176673	0.234203175	WithinRadical	BetweenLogographemes	3.85714
DB05M	環	Word_022	10	Word_022_R2_6	176	213.0469432	17	557.1262973	5	Irregular	2.781993529	-0.160176673	0.234203175	WithinRadical	BetweenLogographemes	3.85714
DB05M	環	Word_022	15	Word_022_R2_11	176	161.0124219	17	557.1262973	5	Irregular	2.781993529	-0.160176673	0.234203175	WithinRadical	BetweenLogographemes	3.85714
DB01F	環	Word_022	9	Word_022_R2_5	177	128.082005	17	557.1262973	5	Irregular	2.781993529	-0.160176673	0.234203175	WithinRadical	BetweenLogographemes	3.85714
DB10M	環	Word_022	10	Word_022_R2_6	177	132.0037878	17	557.1262973	5	Irregular	2.781993529	-0.160176673	0.234203175	WithinRadical	BetweenLogographemes	3.85714
DB05M	環	Word_022	1	Word_022_R1_1	183	254.6075411	17	557.1262973	123	Irregular	2.781993529	3.04256977	0.234203175	WithinRadical	BetweenLogographemes	3.85714
DB10M	環	Word_022	14	Word_022_R2_10	190	40.45985665	17	557.1262973	5	Irregular	2.781993529	-0.160176673	0.234203175	WithinRadical	BetweenLogographemes	3.85714
DB10M	環	Word_022	13	Word_022_R2_9	197	80.65358021	17	557.1262973	5	Irregular	2.781993529	-0.160176673	0.234203175	WithinRadical	BetweenLogographemes	3.85714
DB01M	環	Word_022	15	Word_022_R2_11	210	201.2585402	17	557.1262973	5	Irregular	2.781993529	-0.160176673	0.234203175	WithinRadical	BetweenLogographemes	3.85714
DB10M	環	Word_022	1	Word_022_R1_1	210	213.4033739	17	557.1262973	123	Irregular	2.781993529	3.04256977	0.234203175	WithinRadical	BetweenLogographemes	3.85714
DB07F	環	Word_022	9	Word_022_R2_5	216	205.4093474	17	557.1262973	5	Irregular	2.781993529	-0.160176673	0.234203175	WithinRadical	BetweenLogographemes	3.85714
DB07M	環	Word_022	14	Word_022_R2_10	234	111.3642672	17	557.1262973	5	Irregular	2.781993529	-0.160176673	0.234203175	WithinRadical	BetweenLogographemes	3.85714
DB03M	環	Word_022	10	Word_022_R2_6	237	186.4001073	17	557.1262973	5	Irregular	2.781993529	-0.160176673	0.234203175	WithinRadical	BetweenLogographemes	3.85714
DB09M	環	Word_022	10	Word_022_R2_6	257	61.05735009	17	557.1262973	5	Irregular	2.781993529	-0.160176673	0.234203175	WithinRadical	BetweenLogographemes	3.85714
DB05F	環	Word_022	9	Word_022_R2_5	272	113.0044247	17	557.1262973	5	Irregular	2.781993529	-0.160176673	0.234203175	WithinRadical	BetweenLogographemes	3.85714
DB07M	環	Word_022	9	Word_022_R2_5	275	249.6237168	17	557.1262973	5	Irregular	2.781993529	-0.160176673	0.234203175	WithinRadical	BetweenLogographemes	3.85714
DB10M	環	Word_022	9	Word_022_R2_5	356	218.9840177	17	557.1262973	5	Irregular	2.781993529	-0.160176673	0.234203175	WithinRadical	BetweenLogographemes	3.85714
DB02M	環	Word_022	8	Word_022_R2_5	379	153.0130713	17	557.1262973	5	Irregular	2.781993529	-0.160176673	0.234203175	WithinRadical	BetweenLogographemes	3.85714
DB06M	環	Word_022	8	Word_022_R2_4	430	125.6423495	17	557.1262973	5	Irregular	2.781993529	-0.160176673	0.234203175	WithinRadical	BetweenLogographemes	3.85714
DB04F	環	Word_022	9	Word_022_R2_5	461	126.4001582	17	557.1262973	5	Irregular	2.781993529	-0.160176673	0.234203175	WithinRadical	BetweenLogographemes	3.85714
DB02M	環	Word_022	9	Word_022_R2_6	479	188.4807682	17	557.1262973	5	Irregular	2.781993529	-0.160176673	0.234203175	WithinRadical	BetweenLogographemes	3.85714
DB04F	葡	Word_023	9	Word_023_R2_5	78	71.50524456	13	56.47467244	1	Regular	0.492993831	-1.769614585	-0.034060812	WithinRadical	BetweenLogographemes	3.9
DB01M	葡	Word_023	9	Word_023_R2_5	82	104.2353107	13	56.47467244	1	Regular	0.492993831	-1.769614585	-0.034060812	WithinRadical	BetweenLogographemes	3.9
DB04M	葡	Word_023	9	Word_023_R2_6	89	48.33218389	13	56.47467244	1	Regular	0.492993831	-1.769614585	-0.034060812	WithinRadical	BetweenLogographemes	3.9
DB04M	葡	Word_023	7	Word_023_R2_4	93	123.458495	13	56.47467244	1	Regular	0.492993831	-1.769614585	-0.034060812	WithinRadical	BetweenLogographemes	3.9
DB06F	葡	Word_023	12	Word_023_R2_8	108	62.58594091	13	56.47467244	1	Regular	0.492993831	-1.769614585	-0.034060812	WithinRadical	BetweenLogographemes	3.9
DB04F	葡	Word_023	7	Word_023_R2_3	113	103.4649699	13	56.47467244	1	Regular	0.492993831	-1.769614585	-0.034060812	WithinRadical	BetweenLogographemes	3.9
DB08M	葡	Word_023	12	Word_023_R2_8	115	261.6046636	13	56.47467244	1	Regular	0.492993831	-1.769614585	-0.034060812	WithinRadical	BetweenLogographemes	3.9
DB05M	葡	Word_023	7	Word_023_R2_3	126	63.78087488	13	56.47467244	1	Regular	0.492993831	-1.769614585	-0.034060812	WithinRadical	BetweenLogographemes	3.9
DB02F	葡	Word_023	7	Word_023_R2_3	130	163.4533573	13	56.47467244	1	Regular	0.492993831	-1.769614585	-0.034060812	WithinRadical	BetweenLogographemes	3.9
DB03M	葡	Word_023	8	Word_023_R2_4	139	162.8066338	13	56.47467244	1	Regular	0.492993831	-1.769614585	-0.034060812	WithinRadical	BetweenLogographemes	3.9
DB09F	葡	Word_023	12	Word_023_R2_8	139	164.2010962	13	56.47467244	1	Regular	0.492993831	-1.769614585	-0.034060812	WithinRadical	BetweenLogographemes	3.9
DB01F	葡	Word_023	5	Word_023_R2_1	140	67.23094526	13	56.47467244	1	Regular	0.492993831	-1.769614585	-0.034060812	WithinRadical	BetweenLogographemes	3.9
DB10M	葡	Word_023	7	Word_023_R2_3	142	60.14149982	13	56.47467244	1	Regular	0.492993831	-1.769614585	-0.034060812	WithinRadical	BetweenLogographemes	3.9
DB03M	葡	Word_023	14	Word_023_R2_10	143	219.14607	13	56.47467244	1	Regular	0.492993831	-1.769614585	-0.034060812	WithinRadical	BetweenLogographemes	3.9
DB05M	葡	Word_023	12	Word_023_R2_8	145	123.0650235	13	56.47467244	1	Regular	0.492993831	-1.769614585	-0.034060812	WithinRadical	BetweenLogographemes	3.9
DB02M	葡	Word_023	9	Word_023_R2_5	149	114.5294722	13	56.47467244	1	Regular	0.492993831	-1.769614585	-0.034060812	WithinRadical	BetweenLogographemes	3.9
DB10F	葡	Word_023	11	Word_023_R2_8	149	229.8695282	13	56.47467244	1	Regular	0.492993831	-1.769614585	-0.034060812	WithinRadical	BetweenLogographemes	3.9
DB01F	葡	Word_023	7	Word_023_R2_3	156	124.040316	13	56.47467244	1	Regular	0.492993831	-1.769614585	-0.034060812	WithinRadical	BetweenLogographemes	3.9
DB06M	葡	Word_023	12	Word_023_R2_8	156	177.9016582	13	56.47467244	1	Regular	0.492993831	-1.769614585	-0.034060812	WithinRadical	BetweenLogographemes	3.9
DB08M	葡	Word_023	6	Word_023_R2_2	156	195.5428342	13	56.47467244	1	Regular	0.492993831	-1.769614585	-0.034060812	WithinRadical	BetweenLogographemes	3.9
DB07M	葡	Word_023	12	Word_023_R2_8	157	242.3241631	13	56.47467244	1	Regular	0.492993831	-1.769614585	-0.034060812	WithinRadical	BetweenLogographemes	3.9
DB04M	葡	Word_023	12	Word_023_R2_9	163	161.9135572	13	56.47467244	1	Regular	0.492993831	-1.769614585	-0.034060812	WithinRadical	BetweenLogographemes	3.9
DB10M	葡	Word_023	12	Word_023_R2_8	164	109.1650127	13	56.47467244	1	Regular	0.492993831	-1.769614585	-0.034060812	WithinRadical	BetweenLogographemes	3.9
DB04F	葡	Word_023	12	Word_023_R2_8	165	171.2921481	13	56.47467244	1	Regular	0.492993831	-1.769614585	-0.034060812	WithinRadical	BetweenLogographemes	3.9
DB01M	葡	Word_023	12	Word_023_R2_8	169	317.0015773	13	56.47467244	1	Regular	0.492993831	-1.769614585	-0.034060812	WithinRadical	BetweenLogographemes	3.9
DB05F	葡	Word_023	11	Word_023_R2_8	173	182	13	56.47467244	1	Regular	0.492993831	-1.769614585	-0.034060812	WithinRadical	BetweenLogographemes	3.9
DB09M	葡	Word_023	13	Word_023_R2_9	176	168.5496959	13	56.47467244	1	Regular	0.492993831	-1.769614585	-0.034060812	WithinRadical	BetweenLogographemes	3.9
DB04F	葡	Word_023	6	Word_023_R2_2	177	151.1687798	13	56.47467244	1	Regular	0.492993831	-1.769614585	-0.034060812	WithinRadical	BetweenLogographemes	3.9
DB05F	葡	Word_023	6	Word_023_R2_3	186	99.85990186	13	56.47467244	1	Regular	0.492993831	-1.769614585	-0.034060812	WithinRadical	BetweenLogographemes	3.9
DB01F	葡	Word_023	8	Word_023_R2_4	188	107.2287275	13	56.47467244	1	Regular	0.492993831	-1.769614585	-0.034060812	WithinRadical	BetweenLogographemes	3.9
DB02M	葡	Word_023	11	Word_023_R2_7	190	201.7176244	13	56.47467244	1	Regular	0.492993831	-1.769614585	-0.034060812	WithinRadical	BetweenLogographemes	3.9
DB10F	葡	Word_023	5	Word_023_R2_2	190	235.6013582	13	56.47467244	1	Regular	0.492993831	-1.769614585	-0.034060812	WithinRadical	BetweenLogographemes	3.9
DB05F	葡	Word_023	8	Word_023_R2_5	197	79.12016178	13	56.47467244	1	Regular	0.492993831	-1.769614585	-0.034060812	WithinRadical	BetweenLogographemes	3.9
DB01F	葡	Word_023	9	Word_023_R2_5	204	136.4001466	13	56.47467244	1	Regular	0.492993831	-1.769614585	-0.034060812	WithinRadical	BetweenLogographemes	3.9
DB03F	葡	Word_023	9	Word_023_R2_5	210	164.477962	13	56.47467244	1	Regular	0.492993831	-1.769614585	-0.034060812	WithinRadical	BetweenLogographemes	3.9
DB08F	葡	Word_023	11	Word_023_R2_8	231	190.5203401	13	56.47467244	1	Regular	0.492993831	-1.769614585	-0.034060812	WithinRadical	BetweenLogographemes	3.9
DB02F	葡	Word_023	6	Word_023_R2_2	232	179.7998888	13	56.47467244	1	Regular	0.492993831	-1.769614585	-0.034060812	WithinRadical	BetweenLogographemes	3.9
DB04M	葡	Word_023	6	Word_023_R2_3	238	146.6696969	13	56.47467244	1	Regular	0.492993831	-1.769614585	-0.034060812	WithinRadical	BetweenLogographemes	3.9
DB01F	葡	Word_023	12	Word_023_R2_8	251	201.7250604	13	56.47467244	1	Regular	0.492993831	-1.769614585	-0.034060812	WithinRadical	BetweenLogographemes	3.9
DB07F	葡	Word_023	6	Word_023_R2_2	257	220.9117471	13	56.47467244	1	Regular	0.492993831	-1.769614585	-0.034060812	WithinRadical	BetweenLogographemes	3.9
DB07F	葡	Word_023	12	Word_023_R2_8	263	208.6911594	13	56.47467244	1	Regular	0.492993831	-1.769614585	-0.034060812	WithinRadical	BetweenLogographemes	3.9
DB07M	葡	Word_023	6	Word_023_R2_2	277	281.1138559	13	56.47467244	1	Regular	0.492993831	-1.769614585	-0.034060812	WithinRadical	BetweenLogographemes	3.9
DB01M	葡	Word_023	6	Word_023_R2_2	288	263.6854186	13	56.47467244	1	Regular	0.492993831	-1.769614585	-0.034060812	WithinRadical	BetweenLogographemes	3.9
DB09F	葡	Word_023	6	Word_023_R2_2	291	189.4333656	13	56.47467244	1	Regular	0.492993831	-1.769614585	-0.034060812	WithinRadical	BetweenLogographemes	3.9
DB02M	葡	Word_023	6	Word_023_R2_2	304	193.659495	13	56.47467244	1	Regular	0.492993831	-1.769614585	-0.034060812	WithinRadical	BetweenLogographemes	3.9
DB06F	葡	Word_023	6	Word_023_R2_2	324	227.2003521	13	56.47467244	1	Regular	0.492993831	-1.769614585	-0.034060812	WithinRadical	BetweenLogographemes	3.9
DB03F	葡	Word_023	6	Word_023_R2_2	332	326.1931943	13	56.47467244	1	Regular	0.492993831	-1.769614585	-0.034060812	WithinRadical	BetweenLogographemes	3.9
DB08F	葡	Word_023	5	Word_023_R2_2	499	202.4252949	13	56.47467244	1	Regular	0.492993831	-1.769614585	-0.034060812	WithinRadical	BetweenLogographemes	3.9
DB03M	葡	Word_023	7	Word_023_R2_3	582	171.1286066	13	56.47467244	1	Regular	0.492993831	-1.769614585	-0.034060812	WithinRadical	BetweenLogographemes	3.9
DB03F	葡	Word_023	12	Word_023_R2_8	587	271.9742635	13	56.47467244	1	Regular	0.492993831	-1.769614585	-0.034060812	WithinRadical	BetweenLogographemes	3.9
DB05M	葡	Word_023	6	Word_023_R2_2	612	201.0397971	13	56.47467244	1	Regular	0.492993831	-1.769614585	-0.034060812	WithinRadical	BetweenLogographemes	3.9
DB06M	葡	Word_023	6	Word_023_R2_2	672	157.876534	13	56.47467244	1	Regular	0.492993831	-1.769614585	-0.034060812	WithinRadical	BetweenLogographemes	3.9
DB05F	葡	Word_023	5	Word_023_R2_2	680	182.660888	13	56.47467244	1	Regular	0.492993831	-1.769614585	-0.034060812	WithinRadical	BetweenLogographemes	3.9
DB06M	株	Word_024	5	Word_024_R2_1	33	87.23531395	10	4.25386858	7	Regular	-2.092969608	0.176295564	-0.296425076	WithinRadical	BetweenLogographemes	4.90909
DB04M	株	Word_024	5	Word_024_R2_1	62	43.829214	10	4.25386858	7	Regular	-2.092969608	0.176295564	-0.296425076	WithinRadical	BetweenLogographemes	4.90909
DB06F	株	Word_024	8	Word_024_R2_4	62	134.0335779	10	4.25386858	7	Regular	-2.092969608	0.176295564	-0.296425076	WithinRadical	BetweenLogographemes	4.90909
DB09M	株	Word_024	9	Word_024_R2_5	68	73.53910524	10	4.25386858	7	Regular	-2.092969608	0.176295564	-0.296425076	WithinRadical	BetweenLogographemes	4.90909
DB06F	株	Word_024	5	Word_024_R2_1	74	55.36244214	10	4.25386858	7	Regular	-2.092969608	0.176295564	-0.296425076	WithinRadical	BetweenLogographemes	4.90909
DB07F	株	Word_024	5	Word_024_R2_1	80	38.89730068	10	4.25386858	7	Regular	-2.092969608	0.176295564	-0.296425076	WithinRadical	BetweenLogographemes	4.90909
DB04F	株	Word_024	5	Word_024_R2_1	82	76.4198927	10	4.25386858	7	Regular	-2.092969608	0.176295564	-0.296425076	WithinRadical	BetweenLogographemes	4.90909
DB06M	株	Word_024	9	Word_024_R2_5	85	147.6279106	10	4.25386858	7	Regular	-2.092969608	0.176295564	-0.296425076	WithinRadical	BetweenLogographemes	4.90909
DB06F	株	Word_024	9	Word_024_R2_5	85	104.0624812	10	4.25386858	7	Regular	-2.092969608	0.176295564	-0.296425076	WithinRadical	BetweenLogographemes	4.90909
DB03F	株	Word_024	5	Word_024_R2_1	88	74.3236167	10	4.25386858	7	Regular	-2.092969608	0.176295564	-0.296425076	WithinRadical	BetweenLogographemes	4.90909
DB09M	株	Word_024	5	Word_024_R2_1	88	42.19004622	10	4.25386858	7	Regular	-2.092969608	0.176295564	-0.296425076	WithinRadical	BetweenLogographemes	4.90909
DB04M	株	Word_024	9	Word_024_R2_5	89	102.5914226	10	4.25386858	7	Regular	-2.092969608	0.176295564	-0.296425076	WithinRadical	BetweenLogographemes	4.90909
DB08M	株	Word_024	5	Word_024_R2_1	92	100.9554357	10	4.25386858	7	Regular	-2.092969608	0.176295564	-0.296425076	WithinRadical	BetweenLogographemes	4.90909
DB02F	株	Word_024	5	Word_024_R2_1	95	117.4137982	10	4.25386858	7	Regular	-2.092969608	0.176295564	-0.296425076	WithinRadical	BetweenLogographemes	4.90909
DB06M	株	Word_024	8	Word_024_R2_4	96	160.0499922	10	4.25386858	7	Regular	-2.092969608	0.176295564	-0.296425076	WithinRadical	BetweenLogographemes	4.90909
DB09M	株	Word_024	8	Word_024_R2_4	96	133.454112	10	4.25386858	7	Regular	-2.092969608	0.176295564	-0.296425076	WithinRadical	BetweenLogographemes	4.90909
DB03F	株	Word_024	8	Word_024_R2_4	98	193.3132173	10	4.25386858	7	Regular	-2.092969608	0.176295564	-0.296425076	WithinRadical	BetweenLogographemes	4.90909
DB10F	株	Word_024	5	Word_024_R2_1	102	87.1148667	10	4.25386858	7	Regular	-2.092969608	0.176295564	-0.296425076	WithinRadical	BetweenLogographemes	4.90909
DB08M	株	Word_024	9	Word_024_R2_5	108	165.6140091	10	4.25386858	7	Regular	-2.092969608	0.176295564	-0.296425076	WithinRadical	BetweenLogographemes	4.90909
DB04F	株	Word_024	9	Word_024_R2_5	109	125.9245806	10	4.25386858	7	Regular	-2.092969608	0.176295564	-0.296425076	WithinRadical	BetweenLogographemes	4.90909
DB07M	株	Word_024	9	Word_024_R2_5	109	134.380058	10	4.25386858	7	Regular	-2.092969608	0.176295564	-0.296425076	WithinRadical	BetweenLogographemes	4.90909
DB08F	株	Word_024	5	Word_024_R2_1	109	36.79673899	10	4.25386858	7	Regular	-2.092969608	0.176295564	-0.296425076	WithinRadical	BetweenLogographemes	4.90909
DB03F	株	Word_024	9	Word_024_R2_5	112	215.5226206	10	4.25386858	7	Regular	-2.092969608	0.176295564	-0.296425076	WithinRadical	BetweenLogographemes	4.90909
DB04F	株	Word_024	8	Word_024_R2_4	113	134.171532	10	4.25386858	7	Regular	-2.092969608	0.176295564	-0.296425076	WithinRadical	BetweenLogographemes	4.90909
DB05M	株	Word_024	5	Word_024_R2_1	113	56.8594759	10	4.25386858	7	Regular	-2.092969608	0.176295564	-0.296425076	WithinRadical	BetweenLogographemes	4.90909
DB09F	株	Word_024	9	Word_024_R2_5	113	110.0181803	10	4.25386858	7	Regular	-2.092969608	0.176295564	-0.296425076	WithinRadical	BetweenLogographemes	4.90909
DB01M	株	Word_024	5	Word_024_R2_1	116	109.6220781	10	4.25386858	7	Regular	-2.092969608	0.176295564	-0.296425076	WithinRadical	BetweenLogographemes	4.90909
DB01M	株	Word_024	9	Word_024_R2_5	116	240.1686907	10	4.25386858	7	Regular	-2.092969608	0.176295564	-0.296425076	WithinRadical	BetweenLogographemes	4.90909
DB04M	株	Word_024	8	Word_024_R2_4	117	165.3269488	10	4.25386858	7	Regular	-2.092969608	0.176295564	-0.296425076	WithinRadical	BetweenLogographemes	4.90909
DB10F	株	Word_024	8	Word_024_R2_4	119	131.5294644	10	4.25386858	7	Regular	-2.092969608	0.176295564	-0.296425076	WithinRadical	BetweenLogographemes	4.90909
DB09F	株	Word_024	5	Word_024_R2_1	122	90.60905032	10	4.25386858	7	Regular	-2.092969608	0.176295564	-0.296425076	WithinRadical	BetweenLogographemes	4.90909
DB10F	株	Word_024	9	Word_024_R2_5	122	149.2816131	10	4.25386858	7	Regular	-2.092969608	0.176295564	-0.296425076	WithinRadical	BetweenLogographemes	4.90909
DB05F	株	Word_024	8	Word_024_R2_4	124	92.70382948	10	4.25386858	7	Regular	-2.092969608	0.176295564	-0.296425076	WithinRadical	BetweenLogographemes	4.90909
DB07M	株	Word_024	8	Word_024_R2_4	126	101.5332458	10	4.25386858	7	Regular	-2.092969608	0.176295564	-0.296425076	WithinRadical	BetweenLogographemes	4.90909
DB09F	株	Word_024	8	Word_024_R2_4	126	131.0343466	10	4.25386858	7	Regular	-2.092969608	0.176295564	-0.296425076	WithinRadical	BetweenLogographemes	4.90909
DB02F	株	Word_024	9	Word_024_R2_5	128	211.1516043	10	4.25386858	7	Regular	-2.092969608	0.176295564	-0.296425076	WithinRadical	BetweenLogographemes	4.90909
DB05M	株	Word_024	9	Word_024_R2_5	128	136.4990842	10	4.25386858	7	Regular	-2.092969608	0.176295564	-0.296425076	WithinRadical	BetweenLogographemes	4.90909
DB08M	株	Word_024	8	Word_024_R2_4	134	222.6229997	10	4.25386858	7	Regular	-2.092969608	0.176295564	-0.296425076	WithinRadical	BetweenLogographemes	4.90909
DB08F	株	Word_024	9	Word_024_R2_5	136	107.7125805	10	4.25386858	7	Regular	-2.092969608	0.176295564	-0.296425076	WithinRadical	BetweenLogographemes	4.90909
DB02M	株	Word_024	5	Word_024_R2_1	141	41.43669871	10	4.25386858	7	Regular	-2.092969608	0.176295564	-0.296425076	WithinRadical	BetweenLogographemes	4.90909
DB01M	株	Word_024	8	Word_024_R2_4	146	148.4755872	10	4.25386858	7	Regular	-2.092969608	0.176295564	-0.296425076	WithinRadical	BetweenLogographemes	4.90909
DB02M	株	Word_024	9	Word_024_R2_5	149	166.1114084	10	4.25386858	7	Regular	-2.092969608	0.176295564	-0.296425076	WithinRadical	BetweenLogographemes	4.90909
DB07F	株	Word_024	9	Word_024_R2_5	149	178.6309044	10	4.25386858	7	Regular	-2.092969608	0.176295564	-0.296425076	WithinRadical	BetweenLogographemes	4.90909
DB03M	株	Word_024	9	Word_024_R2_5	155	139.4453298	10	4.25386858	7	Regular	-2.092969608	0.176295564	-0.296425076	WithinRadical	BetweenLogographemes	4.90909
DB01F	株	Word_024	9	Word_024_R2_5	156	117.7837001	10	4.25386858	7	Regular	-2.092969608	0.176295564	-0.296425076	WithinRadical	BetweenLogographemes	4.90909
DB01F	株	Word_024	8	Word_024_R2_4	157	146.812806	10	4.25386858	7	Regular	-2.092969608	0.176295564	-0.296425076	WithinRadical	BetweenLogographemes	4.90909
DB10M	株	Word_024	5	Word_024_R2_1	176	29.06888371	10	4.25386858	7	Regular	-2.092969608	0.176295564	-0.296425076	WithinRadical	BetweenLogographemes	4.90909
DB01F	株	Word_024	7	Word_024_R2_3	177	208.7342808	10	4.25386858	7	Regular	-2.092969608	0.176295564	-0.296425076	WithinRadical	BetweenLogographemes	4.90909
DB08F	株	Word_024	8	Word_024_R2_4	177	166.5893154	10	4.25386858	7	Regular	-2.092969608	0.176295564	-0.296425076	WithinRadical	BetweenLogographemes	4.90909
DB03M	株	Word_024	8	Word_024_R2_4	179	159.0031446	10	4.25386858	7	Regular	-2.092969608	0.176295564	-0.296425076	WithinRadical	BetweenLogographemes	4.90909
DB05F	株	Word_024	5	Word_024_R2_1	194	53.22593353	10	4.25386858	7	Regular	-2.092969608	0.176295564	-0.296425076	WithinRadical	BetweenLogographemes	4.90909
DB02M	株	Word_024	8	Word_024_R2_4	196	163.027605	10	4.25386858	7	Regular	-2.092969608	0.176295564	-0.296425076	WithinRadical	BetweenLogographemes	4.90909
DB05F	株	Word_024	9	Word_024_R2_5	197	180.7595087	10	4.25386858	7	Regular	-2.092969608	0.176295564	-0.296425076	WithinRadical	BetweenLogographemes	4.90909
DB10M	株	Word_024	9	Word_024_R2_5	198	166.9011684	10	4.25386858	7	Regular	-2.092969608	0.176295564	-0.296425076	WithinRadical	BetweenLogographemes	4.90909
DB10M	株	Word_024	8	Word_024_R2_4	202	190.2130385	10	4.25386858	7	Regular	-2.092969608	0.176295564	-0.296425076	WithinRadical	BetweenLogographemes	4.90909
DB07F	株	Word_024	8	Word_024_R2_4	216	277.6508599	10	4.25386858	7	Regular	-2.092969608	0.176295564	-0.296425076	WithinRadical	BetweenLogographemes	4.90909
DB03M	株	Word_024	5	Word_024_R2_1	217	47.4341649	10	4.25386858	7	Regular	-2.092969608	0.176295564	-0.296425076	WithinRadical	BetweenLogographemes	4.90909
DB05M	株	Word_024	8	Word_024_R2_4	303	147.0136048	10	4.25386858	7	Regular	-2.092969608	0.176295564	-0.296425076	WithinRadical	BetweenLogographemes	4.90909
DB04M	激	Word_025	6	Word_025_R2_4	39	83.24061509	16	254.3969995	4	Irregular	1.998097606	-0.383320224	0.173578553	WithinRadical	BetweenLogographemes	4.18182
DB07F	激	Word_025	14	Word_025_R2_11	52	47.5394573	16	254.3969995	4	Irregular	1.998097606	-0.383320224	0.173578553	WithinRadical	BetweenLogographemes	4.18182
DB03F	激	Word_025	7	Word_025_R2_4	54	36.67424164	16	254.3969995	4	Irregular	1.998097606	-0.383320224	0.173578553	WithinRadical	BetweenLogographemes	4.18182
DB09M	激	Word_025	8	Word_025_R2_5	64	18.43908891	16	254.3969995	4	Irregular	1.998097606	-0.383320224	0.173578553	WithinRadical	BetweenLogographemes	4.18182
DB03M	激	Word_025	8	Word_025_R2_5	81	33.24154028	16	254.3969995	4	Irregular	1.998097606	-0.383320224	0.173578553	WithinRadical	BetweenLogographemes	4.18182
DB06F	激	Word_025	12	Word_025_R2_9	81	146.6696969	16	254.3969995	4	Irregular	1.998097606	-0.383320224	0.173578553	WithinRadical	BetweenLogographemes	4.18182
DB09M	激	Word_025	10	Word_025_R2_7	82	89.37561189	16	254.3969995	4	Irregular	1.998097606	-0.383320224	0.173578553	WithinRadical	BetweenLogographemes	4.18182
DB04F	激	Word_025	9	Word_025_R2_6	85	37.53664876	16	254.3969995	4	Irregular	1.998097606	-0.383320224	0.173578553	WithinRadical	BetweenLogographemes	4.18182
DB06F	激	Word_025	10	Word_025_R2_7	87	57.93962375	16	254.3969995	4	Irregular	1.998097606	-0.383320224	0.173578553	WithinRadical	BetweenLogographemes	4.18182
DB06M	激	Word_025	13	Word_025_R2_10	89	47.63402146	16	254.3969995	4	Irregular	1.998097606	-0.383320224	0.173578553	WithinRadical	BetweenLogographemes	4.18182
DB03F	激	Word_025	9	Word_025_R2_6	90	88.76936408	16	254.3969995	4	Irregular	1.998097606	-0.383320224	0.173578553	WithinRadical	BetweenLogographemes	4.18182
DB09F	激	Word_025	10	Word_025_R2_6	91	88.29496022	16	254.3969995	4	Irregular	1.998097606	-0.383320224	0.173578553	WithinRadical	BetweenLogographemes	4.18182
DB04M	激	Word_025	7	Word_025_R2_5	94	180.7678069	16	254.3969995	4	Irregular	1.998097606	-0.383320224	0.173578553	WithinRadical	BetweenLogographemes	4.18182
DB07F	激	Word_025	8	Word_025_R2_5	94	52.83937925	16	254.3969995	4	Irregular	1.998097606	-0.383320224	0.173578553	WithinRadical	BetweenLogographemes	4.18182
DB07F	激	Word_025	10	Word_025_R2_7	94	84.17244205	16	254.3969995	4	Irregular	1.998097606	-0.383320224	0.173578553	WithinRadical	BetweenLogographemes	4.18182
DB09F	激	Word_025	8	Word_025_R2_4	94	50.009999	16	254.3969995	4	Irregular	1.998097606	-0.383320224	0.173578553	WithinRadical	BetweenLogographemes	4.18182
DB08M	激	Word_025	7	Word_025_R2_4	96	38.89730068	16	254.3969995	4	Irregular	1.998097606	-0.383320224	0.173578553	WithinRadical	BetweenLogographemes	4.18182
DB10F	激	Word_025	13	Word_025_R2_10	96	27.65863337	16	254.3969995	4	Irregular	1.998097606	-0.383320224	0.173578553	WithinRadical	BetweenLogographemes	4.18182
DB09F	激	Word_025	14	Word_025_R2_10	99	71.70076708	16	254.3969995	4	Irregular	1.998097606	-0.383320224	0.173578553	WithinRadical	BetweenLogographemes	4.18182
DB09M	激	Word_025	14	Word_025_R2_11	100	36.61966685	16	254.3969995	4	Irregular	1.998097606	-0.383320224	0.173578553	WithinRadical	BetweenLogographemes	4.18182
DB10F	激	Word_025	7	Word_025_R2_4	100	23.34523506	16	254.3969995	4	Irregular	1.998097606	-0.383320224	0.173578553	WithinRadical	BetweenLogographemes	4.18182
DB08F	激	Word_025	4	Word_025_R2_1	101	32.55764119	16	254.3969995	4	Irregular	1.998097606	-0.383320224	0.173578553	WithinRadical	BetweenLogographemes	4.18182
DB06M	激	Word_025	9	Word_025_R2_6	102	75.96051606	16	254.3969995	4	Irregular	1.998097606	-0.383320224	0.173578553	WithinRadical	BetweenLogographemes	4.18182
DB01M	激	Word_025	9	Word_025_R2_6	109	107.4476617	16	254.3969995	4	Irregular	1.998097606	-0.383320224	0.173578553	WithinRadical	BetweenLogographemes	4.18182
DB07M	激	Word_025	9	Word_025_R2_6	109	84.8763807	16	254.3969995	4	Irregular	1.998097606	-0.383320224	0.173578553	WithinRadical	BetweenLogographemes	4.18182
DB08M	激	Word_025	9	Word_025_R2_6	109	51.6139516	16	254.3969995	4	Irregular	1.998097606	-0.383320224	0.173578553	WithinRadical	BetweenLogographemes	4.18182
DB07F	激	Word_025	4	Word_025_R2_1	109	26.2488095	16	254.3969995	4	Irregular	1.998097606	-0.383320224	0.173578553	WithinRadical	BetweenLogographemes	4.18182
DB08F	激	Word_025	14	Word_025_R2_11	109	39.69886648	16	254.3969995	4	Irregular	1.998097606	-0.383320224	0.173578553	WithinRadical	BetweenLogographemes	4.18182
DB06F	激	Word_025	8	Word_025_R2_5	110	31.144823	16	254.3969995	4	Irregular	1.998097606	-0.383320224	0.173578553	WithinRadical	BetweenLogographemes	4.18182
DB06F	激	Word_025	14	Word_025_R2_11	112	18.78829423	16	254.3969995	4	Irregular	1.998097606	-0.383320224	0.173578553	WithinRadical	BetweenLogographemes	4.18182
DB01M	激	Word_025	8	Word_025_R2_5	114	48.82622246	16	254.3969995	4	Irregular	1.998097606	-0.383320224	0.173578553	WithinRadical	BetweenLogographemes	4.18182
DB08M	激	Word_025	12	Word_025_R2_9	115	30.88689042	16	254.3969995	4	Irregular	1.998097606	-0.383320224	0.173578553	WithinRadical	BetweenLogographemes	4.18182
DB08F	激	Word_025	8	Word_025_R2_5	115	46.5295605	16	254.3969995	4	Irregular	1.998097606	-0.383320224	0.173578553	WithinRadical	BetweenLogographemes	4.18182
DB05M	激	Word_025	8	Word_025_R2_5	116	41.62931659	16	254.3969995	4	Irregular	1.998097606	-0.383320224	0.173578553	WithinRadical	BetweenLogographemes	4.18182
DB01F	激	Word_025	9	Word_025_R2_6	119	66.3098786	16	254.3969995	4	Irregular	1.998097606	-0.383320224	0.173578553	WithinRadical	BetweenLogographemes	4.18182
DB07M	激	Word_025	13	Word_025_R2_10	119	79.51100553	16	254.3969995	4	Irregular	1.998097606	-0.383320224	0.173578553	WithinRadical	BetweenLogographemes	4.18182
DB10F	激	Word_025	9	Word_025_R2_6	119	107.8378412	16	254.3969995	4	Irregular	1.998097606	-0.383320224	0.173578553	WithinRadical	BetweenLogographemes	4.18182
DB09M	激	Word_025	4	Word_025_R2_1	121	29.01723626	16	254.3969995	4	Irregular	1.998097606	-0.383320224	0.173578553	WithinRadical	BetweenLogographemes	4.18182
DB02F	激	Word_025	4	Word_025_R2_1	123	66.37017402	16	254.3969995	4	Irregular	1.998097606	-0.383320224	0.173578553	WithinRadical	BetweenLogographemes	4.18182
DB08F	激	Word_025	10	Word_025_R2_7	130	69.11584478	16	254.3969995	4	Irregular	1.998097606	-0.383320224	0.173578553	WithinRadical	BetweenLogographemes	4.18182
DB03M	激	Word_025	4	Word_025_R2_1	135	17.4642492	16	254.3969995	4	Irregular	1.998097606	-0.383320224	0.173578553	WithinRadical	BetweenLogographemes	4.18182
DB06M	激	Word_025	7	Word_025_R2_4	136	41.86884283	16	254.3969995	4	Irregular	1.998097606	-0.383320224	0.173578553	WithinRadical	BetweenLogographemes	4.18182
DB01F	激	Word_025	7	Word_025_R2_4	142	76.65507159	16	254.3969995	4	Irregular	1.998097606	-0.383320224	0.173578553	WithinRadical	BetweenLogographemes	4.18182
DB05F	激	Word_025	7	Word_025_R2_4	146	26.62705391	16	254.3969995	4	Irregular	1.998097606	-0.383320224	0.173578553	WithinRadical	BetweenLogographemes	4.18182
DB05M	激	Word_025	6	Word_025_R2_3	155	95.90099061	16	254.3969995	4	Irregular	1.998097606	-0.383320224	0.173578553	WithinRadical	BetweenLogographemes	4.18182
DB09F	激	Word_025	12	Word_025_R2_8	155	234.5463707	16	254.3969995	4	Irregular	1.998097606	-0.383320224	0.173578553	WithinRadical	BetweenLogographemes	4.18182
DB02F	激	Word_025	7	Word_025_R2_4	156	47.4341649	16	254.3969995	4	Irregular	1.998097606	-0.383320224	0.173578553	WithinRadical	BetweenLogographemes	4.18182
DB02F	激	Word_025	10	Word_025_R2_7	156	230.5927145	16	254.3969995	4	Irregular	1.998097606	-0.383320224	0.173578553	WithinRadical	BetweenLogographemes	4.18182
DB08F	激	Word_025	12	Word_025_R2_9	157	212.200377	16	254.3969995	4	Irregular	1.998097606	-0.383320224	0.173578553	WithinRadical	BetweenLogographemes	4.18182
DB05F	激	Word_025	9	Word_025_R2_6	163	48.16637832	16	254.3969995	4	Irregular	1.998097606	-0.383320224	0.173578553	WithinRadical	BetweenLogographemes	4.18182
DB10M	激	Word_025	9	Word_025_R2_6	166	43.41658669	16	254.3969995	4	Irregular	1.998097606	-0.383320224	0.173578553	WithinRadical	BetweenLogographemes	4.18182
DB08M	激	Word_025	10	Word_025_R2_7	186	223.2308222	16	254.3969995	4	Irregular	1.998097606	-0.383320224	0.173578553	WithinRadical	BetweenLogographemes	4.18182
DB03F	激	Word_025	11	Word_025_R2_8	188	334.5160684	16	254.3969995	4	Irregular	1.998097606	-0.383320224	0.173578553	WithinRadical	BetweenLogographemes	4.18182
DB10F	激	Word_025	11	Word_025_R2_8	196	252.6855754	16	254.3969995	4	Irregular	1.998097606	-0.383320224	0.173578553	WithinRadical	BetweenLogographemes	4.18182
DB05M	激	Word_025	10	Word_025_R2_7	211	398.1205847	16	254.3969995	4	Irregular	1.998097606	-0.383320224	0.173578553	WithinRadical	BetweenLogographemes	4.18182
DB10M	激	Word_025	12	Word_025_R2_9	217	45.69463864	16	254.3969995	4	Irregular	1.998097606	-0.383320224	0.173578553	WithinRadical	BetweenLogographemes	4.18182
DB09M	激	Word_025	12	Word_025_R2_9	238	262.6880279	16	254.3969995	4	Irregular	1.998097606	-0.383320224	0.173578553	WithinRadical	BetweenLogographemes	4.18182
DB01M	激	Word_025	4	Word_025_R2_1	243	8.062257748	16	254.3969995	4	Irregular	1.998097606	-0.383320224	0.173578553	WithinRadical	BetweenLogographemes	4.18182
DB10M	激	Word_025	14	Word_025_R2_11	250	192.2082204	16	254.3969995	4	Irregular	1.998097606	-0.383320224	0.173578553	WithinRadical	BetweenLogographemes	4.18182
DB07M	激	Word_025	11	Word_025_R2_8	286	307.0016287	16	254.3969995	4	Irregular	1.998097606	-0.383320224	0.173578553	WithinRadical	BetweenLogographemes	4.18182
DB10M	激	Word_025	7	Word_025_R2_4	286	49.67896939	16	254.3969995	4	Irregular	1.998097606	-0.383320224	0.173578553	WithinRadical	BetweenLogographemes	4.18182
DB01F	激	Word_025	11	Word_025_R2_8	310	305.5552323	16	254.3969995	4	Irregular	1.998097606	-0.383320224	0.173578553	WithinRadical	BetweenLogographemes	4.18182
DB07F	激	Word_025	12	Word_025_R2_9	319	317.2412331	16	254.3969995	4	Irregular	1.998097606	-0.383320224	0.173578553	WithinRadical	BetweenLogographemes	4.18182
DB02M	激	Word_025	12	Word_025_R2_9	333	156.2049935	16	254.3969995	4	Irregular	1.998097606	-0.383320224	0.173578553	WithinRadical	BetweenLogographemes	4.18182
DB06M	激	Word_025	11	Word_025_R2_8	336	216.0601768	16	254.3969995	4	Irregular	1.998097606	-0.383320224	0.173578553	WithinRadical	BetweenLogographemes	4.18182
DB03M	激	Word_025	13	Word_025_R2_10	345	272.4059471	16	254.3969995	4	Irregular	1.998097606	-0.383320224	0.173578553	WithinRadical	BetweenLogographemes	4.18182
DB05F	激	Word_025	11	Word_025_R2_8	399	296.6378263	16	254.3969995	4	Irregular	1.998097606	-0.383320224	0.173578553	WithinRadical	BetweenLogographemes	4.18182
DB07M	激	Word_025	7	Word_025_R2_4	454	55.94640292	16	254.3969995	4	Irregular	1.998097606	-0.383320224	0.173578553	WithinRadical	BetweenLogographemes	4.18182
DB01M	激	Word_025	12	Word_025_R2_9	474	383.266226	16	254.3969995	4	Irregular	1.998097606	-0.383320224	0.173578553	WithinRadical	BetweenLogographemes	4.18182
DB03M	激	Word_025	10	Word_025_R2_7	549	62.43396512	16	254.3969995	4	Irregular	1.998097606	-0.383320224	0.173578553	WithinRadical	BetweenLogographemes	4.18182
DB04F	激	Word_025	11	Word_025_R2_8	608	270.38676	16	254.3969995	4	Irregular	1.998097606	-0.383320224	0.173578553	WithinRadical	BetweenLogographemes	4.18182
DB07F	萍	Word_026	10	Word_026_R2_6	54	88.88756943	12	19.57301494	1	Regular	-0.566646602	-1.769614585	-0.114103519	WithinRadical	BetweenLogographemes	5.04762
DB09F	萍	Word_026	10	Word_026_R2_6	68	57.69748695	12	19.57301494	1	Regular	-0.566646602	-1.769614585	-0.114103519	WithinRadical	BetweenLogographemes	5.04762
DB04M	萍	Word_026	9	Word_026_R2_6	78	134.6476884	12	19.57301494	1	Regular	-0.566646602	-1.769614585	-0.114103519	WithinRadical	BetweenLogographemes	5.04762
DB09M	萍	Word_026	8	Word_026_R2_4	78	76.05918748	12	19.57301494	1	Regular	-0.566646602	-1.769614585	-0.114103519	WithinRadical	BetweenLogographemes	5.04762
DB06M	萍	Word_026	9	Word_026_R2_6	84	53.45091206	12	19.57301494	1	Regular	-0.566646602	-1.769614585	-0.114103519	WithinRadical	BetweenLogographemes	5.04762
DB02M	萍	Word_026	10	Word_026_R2_6	86	93.23089617	12	19.57301494	1	Regular	-0.566646602	-1.769614585	-0.114103519	WithinRadical	BetweenLogographemes	5.04762
DB01M	萍	Word_026	11	Word_026_R2_7	95	141.7356695	12	19.57301494	1	Regular	-0.566646602	-1.769614585	-0.114103519	WithinRadical	BetweenLogographemes	5.04762
DB06F	萍	Word_026	8	Word_026_R2_4	95	100.8464179	12	19.57301494	1	Regular	-0.566646602	-1.769614585	-0.114103519	WithinRadical	BetweenLogographemes	5.04762
DB10F	萍	Word_026	10	Word_026_R2_5	95	129.7112177	12	19.57301494	1	Regular	-0.566646602	-1.769614585	-0.114103519	WithinRadical	BetweenLogographemes	5.04762
DB03F	萍	Word_026	10	Word_026_R2_6	99	150.6851021	12	19.57301494	1	Regular	-0.566646602	-1.769614585	-0.114103519	WithinRadical	BetweenLogographemes	5.04762
DB08F	萍	Word_026	7	Word_026_R2_4	103	73.73601562	12	19.57301494	1	Regular	-0.566646602	-1.769614585	-0.114103519	WithinRadical	BetweenLogographemes	5.04762
DB04F	萍	Word_026	8	Word_026_R2_4	108	109.2016483	12	19.57301494	1	Regular	-0.566646602	-1.769614585	-0.114103519	WithinRadical	BetweenLogographemes	5.04762
DB10F	萍	Word_026	8	Word_026_R2_3	108	152.502459	12	19.57301494	1	Regular	-0.566646602	-1.769614585	-0.114103519	WithinRadical	BetweenLogographemes	5.04762
DB06F	萍	Word_026	10	Word_026_R2_6	115	112.1605991	12	19.57301494	1	Regular	-0.566646602	-1.769614585	-0.114103519	WithinRadical	BetweenLogographemes	5.04762
DB09M	萍	Word_026	10	Word_026_R2_6	115	73.75635566	12	19.57301494	1	Regular	-0.566646602	-1.769614585	-0.114103519	WithinRadical	BetweenLogographemes	5.04762
DB09F	萍	Word_026	8	Word_026_R2_4	121	90.24965374	12	19.57301494	1	Regular	-0.566646602	-1.769614585	-0.114103519	WithinRadical	BetweenLogographemes	5.04762
DB06M	萍	Word_026	7	Word_026_R2_4	122	115.974135	12	19.57301494	1	Regular	-0.566646602	-1.769614585	-0.114103519	WithinRadical	BetweenLogographemes	5.04762
DB02F	萍	Word_026	7	Word_026_R2_3	123	86.83893136	12	19.57301494	1	Regular	-0.566646602	-1.769614585	-0.114103519	WithinRadical	BetweenLogographemes	5.04762
DB08M	萍	Word_026	8	Word_026_R2_4	123	220.4109798	12	19.57301494	1	Regular	-0.566646602	-1.769614585	-0.114103519	WithinRadical	BetweenLogographemes	5.04762
DB07M	萍	Word_026	8	Word_026_R2_4	125	116.6747616	12	19.57301494	1	Regular	-0.566646602	-1.769614585	-0.114103519	WithinRadical	BetweenLogographemes	5.04762
DB04F	萍	Word_026	10	Word_026_R2_6	128	128.7982919	12	19.57301494	1	Regular	-0.566646602	-1.769614585	-0.114103519	WithinRadical	BetweenLogographemes	5.04762
DB05M	萍	Word_026	8	Word_026_R2_4	129	204.1298606	12	19.57301494	1	Regular	-0.566646602	-1.769614585	-0.114103519	WithinRadical	BetweenLogographemes	5.04762
DB01M	萍	Word_026	9	Word_026_R2_5	133	110.0181803	12	19.57301494	1	Regular	-0.566646602	-1.769614585	-0.114103519	WithinRadical	BetweenLogographemes	5.04762
DB10M	萍	Word_026	10	Word_026_R2_6	136	109.1100362	12	19.57301494	1	Regular	-0.566646602	-1.769614585	-0.114103519	WithinRadical	BetweenLogographemes	5.04762
DB05F	萍	Word_026	7	Word_026_R2_4	137	90.44335244	12	19.57301494	1	Regular	-0.566646602	-1.769614585	-0.114103519	WithinRadical	BetweenLogographemes	5.04762
DB05M	萍	Word_026	10	Word_026_R2_6	156	131.3202193	12	19.57301494	1	Regular	-0.566646602	-1.769614585	-0.114103519	WithinRadical	BetweenLogographemes	5.04762
DB08M	萍	Word_026	10	Word_026_R2_6	156	189.3911297	12	19.57301494	1	Regular	-0.566646602	-1.769614585	-0.114103519	WithinRadical	BetweenLogographemes	5.04762
DB07M	萍	Word_026	10	Word_026_R2_6	159	146.1848145	12	19.57301494	1	Regular	-0.566646602	-1.769614585	-0.114103519	WithinRadical	BetweenLogographemes	5.04762
DB01M	萍	Word_026	7	Word_026_R2_3	163	173.6778627	12	19.57301494	1	Regular	-0.566646602	-1.769614585	-0.114103519	WithinRadical	BetweenLogographemes	5.04762
DB07F	萍	Word_026	7	Word_026_R2_3	163	166.7693017	12	19.57301494	1	Regular	-0.566646602	-1.769614585	-0.114103519	WithinRadical	BetweenLogographemes	5.04762
DB10M	萍	Word_026	8	Word_026_R2_4	163	129.3213053	12	19.57301494	1	Regular	-0.566646602	-1.769614585	-0.114103519	WithinRadical	BetweenLogographemes	5.04762
DB04M	萍	Word_026	7	Word_026_R2_4	167	59.6405902	12	19.57301494	1	Regular	-0.566646602	-1.769614585	-0.114103519	WithinRadical	BetweenLogographemes	5.04762
DB03F	萍	Word_026	7	Word_026_R2_3	168	207.0772803	12	19.57301494	1	Regular	-0.566646602	-1.769614585	-0.114103519	WithinRadical	BetweenLogographemes	5.04762
DB08M	萍	Word_026	7	Word_026_R2_3	170	135.5912977	12	19.57301494	1	Regular	-0.566646602	-1.769614585	-0.114103519	WithinRadical	BetweenLogographemes	5.04762
DB01F	萍	Word_026	10	Word_026_R2_6	180	145.3444185	12	19.57301494	1	Regular	-0.566646602	-1.769614585	-0.114103519	WithinRadical	BetweenLogographemes	5.04762
DB08F	萍	Word_026	9	Word_026_R2_6	184	72.56031973	12	19.57301494	1	Regular	-0.566646602	-1.769614585	-0.114103519	WithinRadical	BetweenLogographemes	5.04762
DB09F	萍	Word_026	7	Word_026_R2_3	196	95.8018789	12	19.57301494	1	Regular	-0.566646602	-1.769614585	-0.114103519	WithinRadical	BetweenLogographemes	5.04762
DB06M	萍	Word_026	6	Word_026_R2_3	197	105.9905656	12	19.57301494	1	Regular	-0.566646602	-1.769614585	-0.114103519	WithinRadical	BetweenLogographemes	5.04762
DB10F	萍	Word_026	7	Word_026_R2_2	197	152.6106156	12	19.57301494	1	Regular	-0.566646602	-1.769614585	-0.114103519	WithinRadical	BetweenLogographemes	5.04762
DB04F	萍	Word_026	7	Word_026_R2_3	223	196.8247952	12	19.57301494	1	Regular	-0.566646602	-1.769614585	-0.114103519	WithinRadical	BetweenLogographemes	5.04762
DB08F	萍	Word_026	6	Word_026_R2_3	231	141.1523999	12	19.57301494	1	Regular	-0.566646602	-1.769614585	-0.114103519	WithinRadical	BetweenLogographemes	5.04762
DB05M	萍	Word_026	7	Word_026_R2_3	258	196.2065238	12	19.57301494	1	Regular	-0.566646602	-1.769614585	-0.114103519	WithinRadical	BetweenLogographemes	5.04762
DB02M	萍	Word_026	7	Word_026_R2_3	261	109.1421092	12	19.57301494	1	Regular	-0.566646602	-1.769614585	-0.114103519	WithinRadical	BetweenLogographemes	5.04762
DB06F	萍	Word_026	7	Word_026_R2_3	265	143.2654878	12	19.57301494	1	Regular	-0.566646602	-1.769614585	-0.114103519	WithinRadical	BetweenLogographemes	5.04762
DB09M	萍	Word_026	7	Word_026_R2_3	269	130.3840481	12	19.57301494	1	Regular	-0.566646602	-1.769614585	-0.114103519	WithinRadical	BetweenLogographemes	5.04762
DB07M	萍	Word_026	7	Word_026_R2_3	270	128.3160161	12	19.57301494	1	Regular	-0.566646602	-1.769614585	-0.114103519	WithinRadical	BetweenLogographemes	5.04762
DB01F	萍	Word_026	7	Word_026_R2_3	272	148.7884404	12	19.57301494	1	Regular	-0.566646602	-1.769614585	-0.114103519	WithinRadical	BetweenLogographemes	5.04762
DB05F	萍	Word_026	6	Word_026_R2_3	279	114.8259553	12	19.57301494	1	Regular	-0.566646602	-1.769614585	-0.114103519	WithinRadical	BetweenLogographemes	5.04762
DB02M	術	Word_027	10	Word_027_R1_10	54	56.93856338	11	457.3822131	1	Regular	2.584720963	-1.769614585	-0.201114896	WithinRadical	BetweenLogographemes	3.95455
DB01M	術	Word_027	9	Word_027_R1_9	67	121.2476804	11	457.3822131	1	Regular	2.584720963	-1.769614585	-0.201114896	WithinRadical	BetweenLogographemes	3.95455
DB09F	術	Word_027	10	Word_027_R1_10	67	34.53983208	11	457.3822131	1	Regular	2.584720963	-1.769614585	-0.201114896	WithinRadical	BetweenLogographemes	3.95455
DB04F	術	Word_027	10	Word_027_R1_10	72	34.13209633	11	457.3822131	1	Regular	2.584720963	-1.769614585	-0.201114896	WithinRadical	BetweenLogographemes	3.95455
DB09M	術	Word_027	10	Word_027_R1_10	75	40.60788101	11	457.3822131	1	Regular	2.584720963	-1.769614585	-0.201114896	WithinRadical	BetweenLogographemes	3.95455
DB01M	術	Word_027	10	Word_027_R1_10	79	108.4665847	11	457.3822131	1	Regular	2.584720963	-1.769614585	-0.201114896	WithinRadical	BetweenLogographemes	3.95455
DB02M	術	Word_027	9	Word_027_R1_9	79	112.3298714	11	457.3822131	1	Regular	2.584720963	-1.769614585	-0.201114896	WithinRadical	BetweenLogographemes	3.95455
DB09F	術	Word_027	9	Word_027_R1_9	82	77.1038261	11	457.3822131	1	Regular	2.584720963	-1.769614585	-0.201114896	WithinRadical	BetweenLogographemes	3.95455
DB05F	術	Word_027	10	Word_027_R1_10	86	19.10497317	11	457.3822131	1	Regular	2.584720963	-1.769614585	-0.201114896	WithinRadical	BetweenLogographemes	3.95455
DB04M	術	Word_027	10	Word_027_R1_10	87	111.0045044	11	457.3822131	1	Regular	2.584720963	-1.769614585	-0.201114896	WithinRadical	BetweenLogographemes	3.95455
DB09M	術	Word_027	9	Word_027_R1_9	87	97.08243919	11	457.3822131	1	Regular	2.584720963	-1.769614585	-0.201114896	WithinRadical	BetweenLogographemes	3.95455
DB01M	術	Word_027	7	Word_027_R2_4	88	186.9679117	11	457.3822131	2	Regular	2.584720963	-1.076467404	-0.201114896	WithinRadical	BetweenLogographemes	3.95455
DB06F	術	Word_027	9	Word_027_R1_9	92	98.99494937	11	457.3822131	1	Regular	2.584720963	-1.769614585	-0.201114896	WithinRadical	BetweenLogographemes	3.95455
DB09F	術	Word_027	7	Word_027_R2_4	94	125.4472	11	457.3822131	2	Regular	2.584720963	-1.076467404	-0.201114896	WithinRadical	BetweenLogographemes	3.95455
DB08M	術	Word_027	9	Word_027_R1_9	95	141.2090649	11	457.3822131	1	Regular	2.584720963	-1.769614585	-0.201114896	WithinRadical	BetweenLogographemes	3.95455
DB04F	術	Word_027	9	Word_027_R1_9	97	92.63368718	11	457.3822131	1	Regular	2.584720963	-1.769614585	-0.201114896	WithinRadical	BetweenLogographemes	3.95455
DB07F	術	Word_027	9	Word_027_R1_9	100	177.5894141	11	457.3822131	1	Regular	2.584720963	-1.769614585	-0.201114896	WithinRadical	BetweenLogographemes	3.95455
DB08M	術	Word_027	10	Word_027_R1_10	102	57.20139858	11	457.3822131	1	Regular	2.584720963	-1.769614585	-0.201114896	WithinRadical	BetweenLogographemes	3.95455
DB05M	術	Word_027	10	Word_027_R1_10	104	53.36665626	11	457.3822131	1	Regular	2.584720963	-1.769614585	-0.201114896	WithinRadical	BetweenLogographemes	3.95455
DB07M	術	Word_027	9	Word_027_R1_9	104	148.2733961	11	457.3822131	1	Regular	2.584720963	-1.769614585	-0.201114896	WithinRadical	BetweenLogographemes	3.95455
DB07M	術	Word_027	10	Word_027_R1_10	105	55.02726597	11	457.3822131	1	Regular	2.584720963	-1.769614585	-0.201114896	WithinRadical	BetweenLogographemes	3.95455
DB06M	術	Word_027	9	Word_027_R1_9	106	73.1641989	11	457.3822131	1	Regular	2.584720963	-1.769614585	-0.201114896	WithinRadical	BetweenLogographemes	3.95455
DB02F	術	Word_027	9	Word_027_R1_9	108	140.064271	11	457.3822131	1	Regular	2.584720963	-1.769614585	-0.201114896	WithinRadical	BetweenLogographemes	3.95455
DB03F	術	Word_027	9	Word_027_R1_9	108	140.014285	11	457.3822131	1	Regular	2.584720963	-1.769614585	-0.201114896	WithinRadical	BetweenLogographemes	3.95455
DB06F	術	Word_027	10	Word_027_R1_10	108	59.36328832	11	457.3822131	1	Regular	2.584720963	-1.769614585	-0.201114896	WithinRadical	BetweenLogographemes	3.95455
DB07F	術	Word_027	10	Word_027_R1_10	108	96.16652224	11	457.3822131	1	Regular	2.584720963	-1.769614585	-0.201114896	WithinRadical	BetweenLogographemes	3.95455
DB04M	術	Word_027	9	Word_027_R1_9	115	158.492902	11	457.3822131	1	Regular	2.584720963	-1.769614585	-0.201114896	WithinRadical	BetweenLogographemes	3.95455
DB03F	術	Word_027	10	Word_027_R1_10	121	72.02777242	11	457.3822131	1	Regular	2.584720963	-1.769614585	-0.201114896	WithinRadical	BetweenLogographemes	3.95455
DB05M	術	Word_027	9	Word_027_R1_9	122	144.1804425	11	457.3822131	1	Regular	2.584720963	-1.769614585	-0.201114896	WithinRadical	BetweenLogographemes	3.95455
DB08F	術	Word_027	9	Word_027_R1_9	122	110.4536102	11	457.3822131	1	Regular	2.584720963	-1.769614585	-0.201114896	WithinRadical	BetweenLogographemes	3.95455
DB10M	術	Word_027	10	Word_027_R1_10	122	42.48529157	11	457.3822131	1	Regular	2.584720963	-1.769614585	-0.201114896	WithinRadical	BetweenLogographemes	3.95455
DB04M	術	Word_027	7	Word_027_R2_4	123	188.6928721	11	457.3822131	2	Regular	2.584720963	-1.076467404	-0.201114896	WithinRadical	BetweenLogographemes	3.95455
DB03F	術	Word_027	7	Word_027_R2_4	124	190.3785702	11	457.3822131	2	Regular	2.584720963	-1.076467404	-0.201114896	WithinRadical	BetweenLogographemes	3.95455
DB10M	術	Word_027	7	Word_027_R2_4	124	154.728795	11	457.3822131	2	Regular	2.584720963	-1.076467404	-0.201114896	WithinRadical	BetweenLogographemes	3.95455
DB06M	術	Word_027	10	Word_027_R1_10	125	74.14849965	11	457.3822131	1	Regular	2.584720963	-1.769614585	-0.201114896	WithinRadical	BetweenLogographemes	3.95455
DB01F	術	Word_027	9	Word_027_R1_9	126	115.8835623	11	457.3822131	1	Regular	2.584720963	-1.769614585	-0.201114896	WithinRadical	BetweenLogographemes	3.95455
DB09M	術	Word_027	7	Word_027_R2_4	127	162.2374803	11	457.3822131	2	Regular	2.584720963	-1.076467404	-0.201114896	WithinRadical	BetweenLogographemes	3.95455
DB10F	術	Word_027	9	Word_027_R1_9	127	129.4951737	11	457.3822131	1	Regular	2.584720963	-1.769614585	-0.201114896	WithinRadical	BetweenLogographemes	3.95455
DB05F	術	Word_027	9	Word_027_R1_9	128	121.6305883	11	457.3822131	1	Regular	2.584720963	-1.769614585	-0.201114896	WithinRadical	BetweenLogographemes	3.95455
DB06F	術	Word_027	7	Word_027_R2_4	134	166.5172664	11	457.3822131	2	Regular	2.584720963	-1.076467404	-0.201114896	WithinRadical	BetweenLogographemes	3.95455
DB08F	術	Word_027	10	Word_027_R1_10	135	78.74642849	11	457.3822131	1	Regular	2.584720963	-1.769614585	-0.201114896	WithinRadical	BetweenLogographemes	3.95455
DB10F	術	Word_027	10	Word_027_R1_10	135	73.34848328	11	457.3822131	1	Regular	2.584720963	-1.769614585	-0.201114896	WithinRadical	BetweenLogographemes	3.95455
DB01F	術	Word_027	10	Word_027_R1_10	136	56.92099788	11	457.3822131	1	Regular	2.584720963	-1.769614585	-0.201114896	WithinRadical	BetweenLogographemes	3.95455
DB08F	術	Word_027	7	Word_027_R2_4	136	146.1677119	11	457.3822131	2	Regular	2.584720963	-1.076467404	-0.201114896	WithinRadical	BetweenLogographemes	3.95455
DB10M	術	Word_027	9	Word_027_R1_9	137	88.32326987	11	457.3822131	1	Regular	2.584720963	-1.769614585	-0.201114896	WithinRadical	BetweenLogographemes	3.95455
DB02F	術	Word_027	7	Word_027_R2_4	142	202.0890893	11	457.3822131	2	Regular	2.584720963	-1.076467404	-0.201114896	WithinRadical	BetweenLogographemes	3.95455
DB08M	術	Word_027	7	Word_027_R2_4	143	190.5911855	11	457.3822131	2	Regular	2.584720963	-1.076467404	-0.201114896	WithinRadical	BetweenLogographemes	3.95455
DB04F	術	Word_027	7	Word_027_R2_4	144	163.9817063	11	457.3822131	2	Regular	2.584720963	-1.076467404	-0.201114896	WithinRadical	BetweenLogographemes	3.95455
DB06M	術	Word_027	7	Word_027_R2_4	148	127.6126953	11	457.3822131	2	Regular	2.584720963	-1.076467404	-0.201114896	WithinRadical	BetweenLogographemes	3.95455
DB02F	術	Word_027	10	Word_027_R1_10	149	94.70480452	11	457.3822131	1	Regular	2.584720963	-1.769614585	-0.201114896	WithinRadical	BetweenLogographemes	3.95455
DB03M	術	Word_027	9	Word_027_R1_9	149	144.8102206	11	457.3822131	1	Regular	2.584720963	-1.769614585	-0.201114896	WithinRadical	BetweenLogographemes	3.95455
DB05M	術	Word_027	7	Word_027_R2_4	156	155.9134375	11	457.3822131	2	Regular	2.584720963	-1.076467404	-0.201114896	WithinRadical	BetweenLogographemes	3.95455
DB07F	術	Word_027	7	Word_027_R2_4	161	208.0024038	11	457.3822131	2	Regular	2.584720963	-1.076467404	-0.201114896	WithinRadical	BetweenLogographemes	3.95455
DB07M	術	Word_027	7	Word_027_R2_4	170	175.1028269	11	457.3822131	2	Regular	2.584720963	-1.076467404	-0.201114896	WithinRadical	BetweenLogographemes	3.95455
DB10F	術	Word_027	7	Word_027_R2_4	171	233.4180798	11	457.3822131	2	Regular	2.584720963	-1.076467404	-0.201114896	WithinRadical	BetweenLogographemes	3.95455
DB05F	術	Word_027	7	Word_027_R2_4	194	188.5099467	11	457.3822131	2	Regular	2.584720963	-1.076467404	-0.201114896	WithinRadical	BetweenLogographemes	3.95455
DB01F	術	Word_027	7	Word_027_R2_4	204	200.5841469	11	457.3822131	2	Regular	2.584720963	-1.076467404	-0.201114896	WithinRadical	BetweenLogographemes	3.95455
DB03M	術	Word_027	10	Word_027_R1_10	253	63.63175308	11	457.3822131	1	Regular	2.584720963	-1.769614585	-0.201114896	WithinRadical	BetweenLogographemes	3.95455
DB03M	術	Word_027	7	Word_027_R2_4	309	148	11	457.3822131	2	Regular	2.584720963	-1.076467404	-0.201114896	WithinRadical	BetweenLogographemes	3.95455
DB02M	術	Word_027	7	Word_027_R2_4	325	169.8146048	11	457.3822131	2	Regular	2.584720963	-1.076467404	-0.201114896	WithinRadical	BetweenLogographemes	3.95455
DB04M	廬	Word_028	9	Word_028_R2_6	82	118.8107739	19	3.705824162	9	Regular	-2.230892751	0.427609992	0.34542881	WithinRadical	BetweenLogographemes	5.61905
DB08M	廬	Word_028	13	Word_028_R2_10	82	90.55385138	19	3.705824162	9	Regular	-2.230892751	0.427609992	0.34542881	WithinRadical	BetweenLogographemes	5.61905
DB09M	廬	Word_028	14	Word_028_R2_11	87	94.03190948	19	3.705824162	9	Regular	-2.230892751	0.427609992	0.34542881	WithinRadical	BetweenLogographemes	5.61905
DB01F	廬	Word_028	9	Word_028_R2_6	88	75	19	3.705824162	9	Regular	-2.230892751	0.427609992	0.34542881	WithinRadical	BetweenLogographemes	5.61905
DB04M	廬	Word_028	11	Word_028_R2_8	88	103.7304198	19	3.705824162	9	Regular	-2.230892751	0.427609992	0.34542881	WithinRadical	BetweenLogographemes	5.61905
DB03F	廬	Word_028	9	Word_028_R2_6	89	120.0708124	19	3.705824162	9	Regular	-2.230892751	0.427609992	0.34542881	WithinRadical	BetweenLogographemes	5.61905
DB09F	廬	Word_028	9	Word_028_R2_6	93	90.44335244	19	3.705824162	9	Regular	-2.230892751	0.427609992	0.34542881	WithinRadical	BetweenLogographemes	5.61905
DB09F	廬	Word_028	13	Word_028_R2_10	93	108.4665847	19	3.705824162	9	Regular	-2.230892751	0.427609992	0.34542881	WithinRadical	BetweenLogographemes	5.61905
DB07F	廬	Word_028	14	Word_028_R2_11	104	131.4724306	19	3.705824162	9	Regular	-2.230892751	0.427609992	0.34542881	WithinRadical	BetweenLogographemes	5.61905
DB01M	廬	Word_028	15	Word_028_R2_12	107	134.7330694	19	3.705824162	9	Regular	-2.230892751	0.427609992	0.34542881	WithinRadical	BetweenLogographemes	5.61905
DB07F	廬	Word_028	9	Word_028_R2_6	108	103.7737925	19	3.705824162	9	Regular	-2.230892751	0.427609992	0.34542881	WithinRadical	BetweenLogographemes	5.61905
DB06M	廬	Word_028	9	Word_028_R2_6	113	42.44997055	19	3.705824162	9	Regular	-2.230892751	0.427609992	0.34542881	WithinRadical	BetweenLogographemes	5.61905
DB03F	廬	Word_028	14	Word_028_R2_11	115	130	19	3.705824162	9	Regular	-2.230892751	0.427609992	0.34542881	WithinRadical	BetweenLogographemes	5.61905
DB06F	廬	Word_028	7	Word_028_R2_4	115	204.5922775	19	3.705824162	9	Regular	-2.230892751	0.427609992	0.34542881	WithinRadical	BetweenLogographemes	5.61905
DB10F	廬	Word_028	14	Word_028_R2_11	115	113.7189518	19	3.705824162	9	Regular	-2.230892751	0.427609992	0.34542881	WithinRadical	BetweenLogographemes	5.61905
DB10F	廬	Word_028	9	Word_028_R2_6	116	45.22167622	19	3.705824162	9	Regular	-2.230892751	0.427609992	0.34542881	WithinRadical	BetweenLogographemes	5.61905
DB09M	廬	Word_028	9	Word_028_R2_6	121	94.02127419	19	3.705824162	9	Regular	-2.230892751	0.427609992	0.34542881	WithinRadical	BetweenLogographemes	5.61905
DB06F	廬	Word_028	9	Word_028_R2_6	122	75.15317691	19	3.705824162	9	Regular	-2.230892751	0.427609992	0.34542881	WithinRadical	BetweenLogographemes	5.61905
DB01M	廬	Word_028	10	Word_028_R2_7	128	173.6922566	19	3.705824162	9	Regular	-2.230892751	0.427609992	0.34542881	WithinRadical	BetweenLogographemes	5.61905
DB04M	廬	Word_028	7	Word_028_R2_4	136	210.3806075	19	3.705824162	9	Regular	-2.230892751	0.427609992	0.34542881	WithinRadical	BetweenLogographemes	5.61905
DB05M	廬	Word_028	9	Word_028_R2_6	136	93.94147114	19	3.705824162	9	Regular	-2.230892751	0.427609992	0.34542881	WithinRadical	BetweenLogographemes	5.61905
DB08M	廬	Word_028	8	Word_028_R2_5	137	79.15806971	19	3.705824162	9	Regular	-2.230892751	0.427609992	0.34542881	WithinRadical	BetweenLogographemes	5.61905
DB02F	廬	Word_028	9	Word_028_R2_6	142	113.3181362	19	3.705824162	9	Regular	-2.230892751	0.427609992	0.34542881	WithinRadical	BetweenLogographemes	5.61905
DB04F	廬	Word_028	14	Word_028_R2_11	143	91.70605214	19	3.705824162	9	Regular	-2.230892751	0.427609992	0.34542881	WithinRadical	BetweenLogographemes	5.61905
DB05M	廬	Word_028	7	Word_028_R2_4	143	207.1714266	19	3.705824162	9	Regular	-2.230892751	0.427609992	0.34542881	WithinRadical	BetweenLogographemes	5.61905
DB04F	廬	Word_028	9	Word_028_R2_6	146	94.03190948	19	3.705824162	9	Regular	-2.230892751	0.427609992	0.34542881	WithinRadical	BetweenLogographemes	5.61905
DB01F	廬	Word_028	14	Word_028_R2_11	154	104.2928569	19	3.705824162	9	Regular	-2.230892751	0.427609992	0.34542881	WithinRadical	BetweenLogographemes	5.61905
DB05M	廬	Word_028	14	Word_028_R2_11	155	123.9072234	19	3.705824162	9	Regular	-2.230892751	0.427609992	0.34542881	WithinRadical	BetweenLogographemes	5.61905
DB07M	廬	Word_028	9	Word_028_R2_6	155	113.8771268	19	3.705824162	9	Regular	-2.230892751	0.427609992	0.34542881	WithinRadical	BetweenLogographemes	5.61905
DB10F	廬	Word_028	7	Word_028_R2_4	156	250.5992817	19	3.705824162	9	Regular	-2.230892751	0.427609992	0.34542881	WithinRadical	BetweenLogographemes	5.61905
DB10M	廬	Word_028	9	Word_028_R2_6	170	94.5409964	19	3.705824162	9	Regular	-2.230892751	0.427609992	0.34542881	WithinRadical	BetweenLogographemes	5.61905
DB07M	廬	Word_028	14	Word_028_R2_11	171	117.2006826	19	3.705824162	9	Regular	-2.230892751	0.427609992	0.34542881	WithinRadical	BetweenLogographemes	5.61905
DB08F	廬	Word_028	13	Word_028_R2_10	171	133.461605	19	3.705824162	9	Regular	-2.230892751	0.427609992	0.34542881	WithinRadical	BetweenLogographemes	5.61905
DB03M	廬	Word_028	14	Word_028_R2_11	185	134.8480626	19	3.705824162	9	Regular	-2.230892751	0.427609992	0.34542881	WithinRadical	BetweenLogographemes	5.61905
DB01M	廬	Word_028	8	Word_028_R2_5	198	262.5890325	19	3.705824162	9	Regular	-2.230892751	0.427609992	0.34542881	WithinRadical	BetweenLogographemes	5.61905
DB02F	廬	Word_028	7	Word_028_R2_4	205	151.1687798	19	3.705824162	9	Regular	-2.230892751	0.427609992	0.34542881	WithinRadical	BetweenLogographemes	5.61905
DB02M	廬	Word_028	9	Word_028_R2_6	206	91.54780172	19	3.705824162	9	Regular	-2.230892751	0.427609992	0.34542881	WithinRadical	BetweenLogographemes	5.61905
DB02M	廬	Word_028	14	Word_028_R2_11	209	104.1777327	19	3.705824162	9	Regular	-2.230892751	0.427609992	0.34542881	WithinRadical	BetweenLogographemes	5.61905
DB05F	廬	Word_028	11	Word_028_R2_8	210	112.8007092	19	3.705824162	9	Regular	-2.230892751	0.427609992	0.34542881	WithinRadical	BetweenLogographemes	5.61905
DB10M	廬	Word_028	13	Word_028_R2_10	227	103.8171469	19	3.705824162	9	Regular	-2.230892751	0.427609992	0.34542881	WithinRadical	BetweenLogographemes	5.61905
DB08M	廬	Word_028	6	Word_028_R2_3	231	198.0403999	19	3.705824162	9	Regular	-2.230892751	0.427609992	0.34542881	WithinRadical	BetweenLogographemes	5.61905
DB09M	廬	Word_028	7	Word_028_R2_4	256	221.4497686	19	3.705824162	9	Regular	-2.230892751	0.427609992	0.34542881	WithinRadical	BetweenLogographemes	5.61905
DB09F	廬	Word_028	7	Word_028_R2_4	257	228.6503881	19	3.705824162	9	Regular	-2.230892751	0.427609992	0.34542881	WithinRadical	BetweenLogographemes	5.61905
DB02F	廬	Word_028	14	Word_028_R2_11	258	55.02726597	19	3.705824162	9	Regular	-2.230892751	0.427609992	0.34542881	WithinRadical	BetweenLogographemes	5.61905
DB10M	廬	Word_028	7	Word_028_R2_4	259	227.7542535	19	3.705824162	9	Regular	-2.230892751	0.427609992	0.34542881	WithinRadical	BetweenLogographemes	5.61905
DB07F	廬	Word_028	7	Word_028_R2_4	265	237.0337529	19	3.705824162	9	Regular	-2.230892751	0.427609992	0.34542881	WithinRadical	BetweenLogographemes	5.61905
DB01F	廬	Word_028	7	Word_028_R2_4	277	176.3774362	19	3.705824162	9	Regular	-2.230892751	0.427609992	0.34542881	WithinRadical	BetweenLogographemes	5.61905
DB02M	廬	Word_028	7	Word_028_R2_4	283	250.1079767	19	3.705824162	9	Regular	-2.230892751	0.427609992	0.34542881	WithinRadical	BetweenLogographemes	5.61905
DB05F	廬	Word_028	9	Word_028_R2_6	300	101.2570985	19	3.705824162	9	Regular	-2.230892751	0.427609992	0.34542881	WithinRadical	BetweenLogographemes	5.61905
DB03M	廬	Word_028	7	Word_028_R2_4	307	336.8100355	19	3.705824162	9	Regular	-2.230892751	0.427609992	0.34542881	WithinRadical	BetweenLogographemes	5.61905
DB06M	廬	Word_028	7	Word_028_R2_4	307	121.2971558	19	3.705824162	9	Regular	-2.230892751	0.427609992	0.34542881	WithinRadical	BetweenLogographemes	5.61905
DB06M	廬	Word_028	13	Word_028_R2_10	361	63.12685641	19	3.705824162	9	Regular	-2.230892751	0.427609992	0.34542881	WithinRadical	BetweenLogographemes	5.61905
DB03M	廬	Word_028	9	Word_028_R2_6	386	156.9745202	19	3.705824162	9	Regular	-2.230892751	0.427609992	0.34542881	WithinRadical	BetweenLogographemes	5.61905
DB08F	廬	Word_028	8	Word_028_R2_5	466	294.7151167	19	3.705824162	9	Regular	-2.230892751	0.427609992	0.34542881	WithinRadical	BetweenLogographemes	5.61905
DB06F	廬	Word_028	14	Word_028_R2_11	481	51.19570294	19	3.705824162	9	Regular	-2.230892751	0.427609992	0.34542881	WithinRadical	BetweenLogographemes	5.61905
DB03F	廬	Word_028	7	Word_028_R2_4	488	299.8416249	19	3.705824162	9	Regular	-2.230892751	0.427609992	0.34542881	WithinRadical	BetweenLogographemes	5.61905
DB05F	廬	Word_028	7	Word_028_R2_4	590	241.7788245	19	3.705824162	9	Regular	-2.230892751	0.427609992	0.34542881	WithinRadical	BetweenLogographemes	5.61905
DB01M	癥	Word_029	13	Word_029_R2_8	24	27.01851217	20	1.565841195	1	Regular	-3.092375246	-1.769614585	0.396722105	WithinRadical	BetweenLogographemes	5.95
DB04M	癥	Word_029	13	Word_029_R2_8	35	65.8559033	20	1.565841195	1	Regular	-3.092375246	-1.769614585	0.396722105	WithinRadical	BetweenLogographemes	5.95
DB06F	癥	Word_029	12	Word_029_R2_7	52	58.00862005	20	1.565841195	1	Regular	-3.092375246	-1.769614585	0.396722105	WithinRadical	BetweenLogographemes	5.95
DB07F	癥	Word_029	13	Word_029_R2_8	67	92.61749295	20	1.565841195	1	Regular	-3.092375246	-1.769614585	0.396722105	WithinRadical	BetweenLogographemes	5.95
DB08M	癥	Word_029	11	Word_029_R2_6	74	77.12976079	20	1.565841195	1	Regular	-3.092375246	-1.769614585	0.396722105	WithinRadical	BetweenLogographemes	5.95
DB08M	癥	Word_029	13	Word_029_R2_8	81	109.3434955	20	1.565841195	1	Regular	-3.092375246	-1.769614585	0.396722105	WithinRadical	BetweenLogographemes	5.95
DB08M	癥	Word_029	12	Word_029_R2_7	82	99.82484661	20	1.565841195	1	Regular	-3.092375246	-1.769614585	0.396722105	WithinRadical	BetweenLogographemes	5.95
DB09F	癥	Word_029	12	Word_029_R2_7	85	72.80109889	20	1.565841195	1	Regular	-3.092375246	-1.769614585	0.396722105	WithinRadical	BetweenLogographemes	5.95
DB06F	癥	Word_029	13	Word_029_R2_8	86	48.16637832	20	1.565841195	1	Regular	-3.092375246	-1.769614585	0.396722105	WithinRadical	BetweenLogographemes	5.95
DB04F	癥	Word_029	9	Word_029_R2_4	87	31.32091953	20	1.565841195	1	Regular	-3.092375246	-1.769614585	0.396722105	WithinRadical	BetweenLogographemes	5.95
DB09M	癥	Word_029	13	Word_029_R2_8	88	55.86591089	20	1.565841195	1	Regular	-3.092375246	-1.769614585	0.396722105	WithinRadical	BetweenLogographemes	5.95
DB04M	癥	Word_029	11	Word_029_R2_6	89	26.2488095	20	1.565841195	1	Regular	-3.092375246	-1.769614585	0.396722105	WithinRadical	BetweenLogographemes	5.95
DB04M	癥	Word_029	14	Word_029_R2_9	108	111.7586686	20	1.565841195	1	Regular	-3.092375246	-1.769614585	0.396722105	WithinRadical	BetweenLogographemes	5.95
DB07F	癥	Word_029	12	Word_029_R2_7	108	134.5288073	20	1.565841195	1	Regular	-3.092375246	-1.769614585	0.396722105	WithinRadical	BetweenLogographemes	5.95
DB04M	癥	Word_029	12	Word_029_R2_7	109	57.28001397	20	1.565841195	1	Regular	-3.092375246	-1.769614585	0.396722105	WithinRadical	BetweenLogographemes	5.95
DB06M	癥	Word_029	10	Word_029_R2_5	109	69.64194139	20	1.565841195	1	Regular	-3.092375246	-1.769614585	0.396722105	WithinRadical	BetweenLogographemes	5.95
DB10F	癥	Word_029	12	Word_029_R2_7	112	91.35097153	20	1.565841195	1	Regular	-3.092375246	-1.769614585	0.396722105	WithinRadical	BetweenLogographemes	5.95
DB07M	癥	Word_029	13	Word_029_R2_8	116	37.01351105	20	1.565841195	1	Regular	-3.092375246	-1.769614585	0.396722105	WithinRadical	BetweenLogographemes	5.95
DB10M	癥	Word_029	12	Word_029_R2_7	116	89.62700486	20	1.565841195	1	Regular	-3.092375246	-1.769614585	0.396722105	WithinRadical	BetweenLogographemes	5.95
DB06M	癥	Word_029	12	Word_029_R2_7	119	13.45362405	20	1.565841195	1	Regular	-3.092375246	-1.769614585	0.396722105	WithinRadical	BetweenLogographemes	5.95
DB09M	癥	Word_029	12	Word_029_R2_7	119	68.50547423	20	1.565841195	1	Regular	-3.092375246	-1.769614585	0.396722105	WithinRadical	BetweenLogographemes	5.95
DB05M	癥	Word_029	12	Word_029_R2_7	121	149.0033557	20	1.565841195	1	Regular	-3.092375246	-1.769614585	0.396722105	WithinRadical	BetweenLogographemes	5.95
DB06F	癥	Word_029	16	Word_029_R2_11	121	125.574679	20	1.565841195	1	Regular	-3.092375246	-1.769614585	0.396722105	WithinRadical	BetweenLogographemes	5.95
DB06M	癥	Word_029	14	Word_029_R2_9	122	140.890028	20	1.565841195	1	Regular	-3.092375246	-1.769614585	0.396722105	WithinRadical	BetweenLogographemes	5.95
DB06F	癥	Word_029	11	Word_029_R2_6	123	60.37383539	20	1.565841195	1	Regular	-3.092375246	-1.769614585	0.396722105	WithinRadical	BetweenLogographemes	5.95
DB04F	癥	Word_029	13	Word_029_R2_8	125	30.14962686	20	1.565841195	1	Regular	-3.092375246	-1.769614585	0.396722105	WithinRadical	BetweenLogographemes	5.95
DB05M	癥	Word_029	13	Word_029_R2_8	128	138.4232639	20	1.565841195	1	Regular	-3.092375246	-1.769614585	0.396722105	WithinRadical	BetweenLogographemes	5.95
DB01M	癥	Word_029	12	Word_029_R2_7	129	107.424392	20	1.565841195	1	Regular	-3.092375246	-1.769614585	0.396722105	WithinRadical	BetweenLogographemes	5.95
DB10F	癥	Word_029	11	Word_029_R2_6	130	85.90692638	20	1.565841195	1	Regular	-3.092375246	-1.769614585	0.396722105	WithinRadical	BetweenLogographemes	5.95
DB04M	癥	Word_029	8	Word_029_R2_3	132	171.7731062	20	1.565841195	1	Regular	-3.092375246	-1.769614585	0.396722105	WithinRadical	BetweenLogographemes	5.95
DB10M	癥	Word_029	13	Word_029_R2_8	134	74.94664769	20	1.565841195	1	Regular	-3.092375246	-1.769614585	0.396722105	WithinRadical	BetweenLogographemes	5.95
DB10M	癥	Word_029	11	Word_029_R2_6	135	75.70997292	20	1.565841195	1	Regular	-3.092375246	-1.769614585	0.396722105	WithinRadical	BetweenLogographemes	5.95
DB06F	癥	Word_029	8	Word_029_R2_3	137	216.0416626	20	1.565841195	1	Regular	-3.092375246	-1.769614585	0.396722105	WithinRadical	BetweenLogographemes	5.95
DB02M	癥	Word_029	12	Word_029_R2_7	141	69.02897942	20	1.565841195	1	Regular	-3.092375246	-1.769614585	0.396722105	WithinRadical	BetweenLogographemes	5.95
DB01M	癥	Word_029	16	Word_029_R2_11	142	167.4305826	20	1.565841195	1	Regular	-3.092375246	-1.769614585	0.396722105	WithinRadical	BetweenLogographemes	5.95
DB10F	癥	Word_029	16	Word_029_R2_11	152	163.7833935	20	1.565841195	1	Regular	-3.092375246	-1.769614585	0.396722105	WithinRadical	BetweenLogographemes	5.95
DB02M	癥	Word_029	8	Word_029_R2_3	155	223.3651719	20	1.565841195	1	Regular	-3.092375246	-1.769614585	0.396722105	WithinRadical	BetweenLogographemes	5.95
DB10F	癥	Word_029	8	Word_029_R2_3	167	251.7161099	20	1.565841195	1	Regular	-3.092375246	-1.769614585	0.396722105	WithinRadical	BetweenLogographemes	5.95
DB04F	癥	Word_029	16	Word_029_R2_11	168	202.4055335	20	1.565841195	1	Regular	-3.092375246	-1.769614585	0.396722105	WithinRadical	BetweenLogographemes	5.95
DB06M	癥	Word_029	8	Word_029_R2_3	169	223.7856117	20	1.565841195	1	Regular	-3.092375246	-1.769614585	0.396722105	WithinRadical	BetweenLogographemes	5.95
DB07F	癥	Word_029	11	Word_029_R2_6	170	141.4213562	20	1.565841195	1	Regular	-3.092375246	-1.769614585	0.396722105	WithinRadical	BetweenLogographemes	5.95
DB05M	癥	Word_029	8	Word_029_R2_3	171	246.7326488	20	1.565841195	1	Regular	-3.092375246	-1.769614585	0.396722105	WithinRadical	BetweenLogographemes	5.95
DB09F	癥	Word_029	13	Word_029_R2_8	176	76.00657866	20	1.565841195	1	Regular	-3.092375246	-1.769614585	0.396722105	WithinRadical	BetweenLogographemes	5.95
DB05F	癥	Word_029	11	Word_029_R2_6	177	79.9812478	20	1.565841195	1	Regular	-3.092375246	-1.769614585	0.396722105	WithinRadical	BetweenLogographemes	5.95
DB09M	癥	Word_029	8	Word_029_R2_3	177	185.7229119	20	1.565841195	1	Regular	-3.092375246	-1.769614585	0.396722105	WithinRadical	BetweenLogographemes	5.95
DB09F	癥	Word_029	11	Word_029_R2_6	181	87.23531395	20	1.565841195	1	Regular	-3.092375246	-1.769614585	0.396722105	WithinRadical	BetweenLogographemes	5.95
DB01F	癥	Word_029	12	Word_029_R2_7	182	69.42621983	20	1.565841195	1	Regular	-3.092375246	-1.769614585	0.396722105	WithinRadical	BetweenLogographemes	5.95
DB05M	癥	Word_029	11	Word_029_R2_6	182	153.8733245	20	1.565841195	1	Regular	-3.092375246	-1.769614585	0.396722105	WithinRadical	BetweenLogographemes	5.95
DB04F	癥	Word_029	12	Word_029_R2_7	189	24.41311123	20	1.565841195	1	Regular	-3.092375246	-1.769614585	0.396722105	WithinRadical	BetweenLogographemes	5.95
DB08M	癥	Word_029	16	Word_029_R2_11	189	187.6725872	20	1.565841195	1	Regular	-3.092375246	-1.769614585	0.396722105	WithinRadical	BetweenLogographemes	5.95
DB01F	癥	Word_029	11	Word_029_R2_6	191	62.00806399	20	1.565841195	1	Regular	-3.092375246	-1.769614585	0.396722105	WithinRadical	BetweenLogographemes	5.95
DB05M	癥	Word_029	16	Word_029_R2_11	196	207.0772803	20	1.565841195	1	Regular	-3.092375246	-1.769614585	0.396722105	WithinRadical	BetweenLogographemes	5.95
DB01M	癥	Word_029	11	Word_029_R2_6	204	106.0754448	20	1.565841195	1	Regular	-3.092375246	-1.769614585	0.396722105	WithinRadical	BetweenLogographemes	5.95
DB09F	癥	Word_029	8	Word_029_R2_3	204	197.010152	20	1.565841195	1	Regular	-3.092375246	-1.769614585	0.396722105	WithinRadical	BetweenLogographemes	5.95
DB01F	癥	Word_029	8	Word_029_R2_3	214	219.7134497	20	1.565841195	1	Regular	-3.092375246	-1.769614585	0.396722105	WithinRadical	BetweenLogographemes	5.95
DB02M	癥	Word_029	16	Word_029_R2_11	222	174.9285568	20	1.565841195	1	Regular	-3.092375246	-1.769614585	0.396722105	WithinRadical	BetweenLogographemes	5.95
DB02M	癥	Word_029	11	Word_029_R2_6	232	73.1641989	20	1.565841195	1	Regular	-3.092375246	-1.769614585	0.396722105	WithinRadical	BetweenLogographemes	5.95
DB07F	癥	Word_029	16	Word_029_R2_11	237	222.6477038	20	1.565841195	1	Regular	-3.092375246	-1.769614585	0.396722105	WithinRadical	BetweenLogographemes	5.95
DB09M	癥	Word_029	16	Word_029_R2_11	243	188.883562	20	1.565841195	1	Regular	-3.092375246	-1.769614585	0.396722105	WithinRadical	BetweenLogographemes	5.95
DB01F	癥	Word_029	16	Word_029_R2_11	246	266.9925093	20	1.565841195	1	Regular	-3.092375246	-1.769614585	0.396722105	WithinRadical	BetweenLogographemes	5.95
DB07M	癥	Word_029	16	Word_029_R2_11	285	210.0380918	20	1.565841195	1	Regular	-3.092375246	-1.769614585	0.396722105	WithinRadical	BetweenLogographemes	5.95
DB07F	癥	Word_029	8	Word_029_R2_3	291	322.5414702	20	1.565841195	1	Regular	-3.092375246	-1.769614585	0.396722105	WithinRadical	BetweenLogographemes	5.95
DB09M	癥	Word_029	11	Word_029_R2_6	292	71.42128534	20	1.565841195	1	Regular	-3.092375246	-1.769614585	0.396722105	WithinRadical	BetweenLogographemes	5.95
DB09F	癥	Word_029	16	Word_029_R2_11	297	158.3982323	20	1.565841195	1	Regular	-3.092375246	-1.769614585	0.396722105	WithinRadical	BetweenLogographemes	5.95
DB01M	癥	Word_029	8	Word_029_R2_3	313	241.2322532	20	1.565841195	1	Regular	-3.092375246	-1.769614585	0.396722105	WithinRadical	BetweenLogographemes	5.95
DB05F	癥	Word_029	8	Word_029_R2_3	331	255.1803284	20	1.565841195	1	Regular	-3.092375246	-1.769614585	0.396722105	WithinRadical	BetweenLogographemes	5.95
DB08M	癥	Word_029	8	Word_029_R2_3	400	317.3846247	20	1.565841195	1	Regular	-3.092375246	-1.769614585	0.396722105	WithinRadical	BetweenLogographemes	5.95
DB03M	癥	Word_029	13	Word_029_R2_8	403	92.76313923	20	1.565841195	1	Regular	-3.092375246	-1.769614585	0.396722105	WithinRadical	BetweenLogographemes	5.95
DB02M	癥	Word_029	13	Word_029_R2_8	447	68.60029154	20	1.565841195	1	Regular	-3.092375246	-1.769614585	0.396722105	WithinRadical	BetweenLogographemes	5.95
DB10M	癥	Word_029	16	Word_029_R2_11	476	145.4991409	20	1.565841195	1	Regular	-3.092375246	-1.769614585	0.396722105	WithinRadical	BetweenLogographemes	5.95
DB07M	癥	Word_029	11	Word_029_R2_6	481	105.6030303	20	1.565841195	1	Regular	-3.092375246	-1.769614585	0.396722105	WithinRadical	BetweenLogographemes	5.95
DB05F	癥	Word_029	13	Word_029_R2_8	667	197.4487275	20	1.565841195	1	Regular	-3.092375246	-1.769614585	0.396722105	WithinRadical	BetweenLogographemes	5.95
DB05F	癥	Word_029	10	Word_029_R2_5	706	65.11528238	20	1.565841195	1	Regular	-3.092375246	-1.769614585	0.396722105	WithinRadical	BetweenLogographemes	5.95
DB03M	癥	Word_029	8	Word_029_R2_3	707	266.9868911	20	1.565841195	1	Regular	-3.092375246	-1.769614585	0.396722105	WithinRadical	BetweenLogographemes	5.95
DB07M	癥	Word_029	8	Word_029_R2_3	837	242.330353	20	1.565841195	1	Regular	-3.092375246	-1.769614585	0.396722105	WithinRadical	BetweenLogographemes	5.95
DB07M	癥	Word_029	12	Word_029_R2_7	993	15.23154621	20	1.565841195	1	Regular	-3.092375246	-1.769614585	0.396722105	WithinRadical	BetweenLogographemes	5.95
DB04M	舊	Word_030	8	Word_030_R2_4	54	60.46486583	18	235.1632502	1	Irregular	1.919481524	-1.769614585	0.291361589	WithinRadical	BetweenLogographemes	3.61905
DB06F	舊	Word_030	8	Word_030_R2_4	61	67.74215822	18	235.1632502	1	Irregular	1.919481524	-1.769614585	0.291361589	WithinRadical	BetweenLogographemes	3.61905
DB08M	舊	Word_030	8	Word_030_R2_4	74	80.28075735	18	235.1632502	1	Irregular	1.919481524	-1.769614585	0.291361589	WithinRadical	BetweenLogographemes	3.61905
DB06M	舊	Word_030	5	Word_030_R2_2	75	124.3543325	18	235.1632502	1	Irregular	1.919481524	-1.769614585	0.291361589	WithinRadical	BetweenLogographemes	3.61905
DB07F	舊	Word_030	7	Word_030_R2_3	75	146.4854942	18	235.1632502	1	Irregular	1.919481524	-1.769614585	0.291361589	WithinRadical	BetweenLogographemes	3.61905
DB10F	舊	Word_030	8	Word_030_R2_4	81	110.1135777	18	235.1632502	1	Irregular	1.919481524	-1.769614585	0.291361589	WithinRadical	BetweenLogographemes	3.61905
DB06M	舊	Word_030	7	Word_030_R2_4	82	92.28217596	18	235.1632502	1	Irregular	1.919481524	-1.769614585	0.291361589	WithinRadical	BetweenLogographemes	3.61905
DB04F	舊	Word_030	8	Word_030_R2_4	85	54.56189146	18	235.1632502	1	Irregular	1.919481524	-1.769614585	0.291361589	WithinRadical	BetweenLogographemes	3.61905
DB03F	舊	Word_030	8	Word_030_R2_4	89	120.8139065	18	235.1632502	1	Irregular	1.919481524	-1.769614585	0.291361589	WithinRadical	BetweenLogographemes	3.61905
DB09F	舊	Word_030	6	Word_030_R2_2	89	91.38927727	18	235.1632502	1	Irregular	1.919481524	-1.769614585	0.291361589	WithinRadical	BetweenLogographemes	3.61905
DB07M	舊	Word_030	8	Word_030_R2_4	93	83.00602388	18	235.1632502	1	Irregular	1.919481524	-1.769614585	0.291361589	WithinRadical	BetweenLogographemes	3.61905
DB09F	舊	Word_030	8	Word_030_R2_4	93	74.70609078	18	235.1632502	1	Irregular	1.919481524	-1.769614585	0.291361589	WithinRadical	BetweenLogographemes	3.61905
DB04M	舊	Word_030	6	Word_030_R2_2	95	125.6702033	18	235.1632502	1	Irregular	1.919481524	-1.769614585	0.291361589	WithinRadical	BetweenLogographemes	3.61905
DB04M	舊	Word_030	12	Word_030_R2_8	101	98.61541462	18	235.1632502	1	Irregular	1.919481524	-1.769614585	0.291361589	WithinRadical	BetweenLogographemes	3.61905
DB01M	舊	Word_030	6	Word_030_R2_2	110	115.8015544	18	235.1632502	1	Irregular	1.919481524	-1.769614585	0.291361589	WithinRadical	BetweenLogographemes	3.61905
DB05M	舊	Word_030	11	Word_030_R2_7	112	72.9177619	18	235.1632502	1	Irregular	1.919481524	-1.769614585	0.291361589	WithinRadical	BetweenLogographemes	3.61905
DB06F	舊	Word_030	6	Word_030_R2_2	115	143.7358689	18	235.1632502	1	Irregular	1.919481524	-1.769614585	0.291361589	WithinRadical	BetweenLogographemes	3.61905
DB09M	舊	Word_030	8	Word_030_R2_4	116	95.18928511	18	235.1632502	1	Irregular	1.919481524	-1.769614585	0.291361589	WithinRadical	BetweenLogographemes	3.61905
DB06M	舊	Word_030	10	Word_030_R2_7	118	100.1698557	18	235.1632502	1	Irregular	1.919481524	-1.769614585	0.291361589	WithinRadical	BetweenLogographemes	3.61905
DB02F	舊	Word_030	6	Word_030_R2_2	119	100.2247474	18	235.1632502	1	Irregular	1.919481524	-1.769614585	0.291361589	WithinRadical	BetweenLogographemes	3.61905
DB03F	舊	Word_030	12	Word_030_R2_8	119	163.027605	18	235.1632502	1	Irregular	1.919481524	-1.769614585	0.291361589	WithinRadical	BetweenLogographemes	3.61905
DB10F	舊	Word_030	6	Word_030_R2_2	120	151.6476179	18	235.1632502	1	Irregular	1.919481524	-1.769614585	0.291361589	WithinRadical	BetweenLogographemes	3.61905
DB05M	舊	Word_030	6	Word_030_R2_2	122	151.7168415	18	235.1632502	1	Irregular	1.919481524	-1.769614585	0.291361589	WithinRadical	BetweenLogographemes	3.61905
DB01M	舊	Word_030	8	Word_030_R2_4	123	96.00520819	18	235.1632502	1	Irregular	1.919481524	-1.769614585	0.291361589	WithinRadical	BetweenLogographemes	3.61905
DB05M	舊	Word_030	8	Word_030_R2_4	130	113.4636506	18	235.1632502	1	Irregular	1.919481524	-1.769614585	0.291361589	WithinRadical	BetweenLogographemes	3.61905
DB10F	舊	Word_030	12	Word_030_R2_8	130	133.3304166	18	235.1632502	1	Irregular	1.919481524	-1.769614585	0.291361589	WithinRadical	BetweenLogographemes	3.61905
DB01F	舊	Word_030	6	Word_030_R2_2	132	153.6814888	18	235.1632502	1	Irregular	1.919481524	-1.769614585	0.291361589	WithinRadical	BetweenLogographemes	3.61905
DB03F	舊	Word_030	6	Word_030_R2_2	136	203.3371584	18	235.1632502	1	Irregular	1.919481524	-1.769614585	0.291361589	WithinRadical	BetweenLogographemes	3.61905
DB08M	舊	Word_030	6	Word_030_R2_2	139	178.0112356	18	235.1632502	1	Irregular	1.919481524	-1.769614585	0.291361589	WithinRadical	BetweenLogographemes	3.61905
DB04F	舊	Word_030	6	Word_030_R2_2	142	149.6963593	18	235.1632502	1	Irregular	1.919481524	-1.769614585	0.291361589	WithinRadical	BetweenLogographemes	3.61905
DB08M	舊	Word_030	12	Word_030_R2_8	142	81.25269226	18	235.1632502	1	Irregular	1.919481524	-1.769614585	0.291361589	WithinRadical	BetweenLogographemes	3.61905
DB10M	舊	Word_030	6	Word_030_R2_1	142	147.122398	18	235.1632502	1	Irregular	1.919481524	-1.769614585	0.291361589	WithinRadical	BetweenLogographemes	3.61905
DB05F	舊	Word_030	7	Word_030_R2_4	146	99.35793879	18	235.1632502	1	Irregular	1.919481524	-1.769614585	0.291361589	WithinRadical	BetweenLogographemes	3.61905
DB07F	舊	Word_030	5	Word_030_R2_1	146	185.3995685	18	235.1632502	1	Irregular	1.919481524	-1.769614585	0.291361589	WithinRadical	BetweenLogographemes	3.61905
DB10M	舊	Word_030	8	Word_030_R2_3	153	112.5788612	18	235.1632502	1	Irregular	1.919481524	-1.769614585	0.291361589	WithinRadical	BetweenLogographemes	3.61905
DB02F	舊	Word_030	11	Word_030_R2_7	160	77.20103626	18	235.1632502	1	Irregular	1.919481524	-1.769614585	0.291361589	WithinRadical	BetweenLogographemes	3.61905
DB01F	舊	Word_030	8	Word_030_R2_4	168	94.33981132	18	235.1632502	1	Irregular	1.919481524	-1.769614585	0.291361589	WithinRadical	BetweenLogographemes	3.61905
DB02M	舊	Word_030	6	Word_030_R2_2	175	169.3664666	18	235.1632502	1	Irregular	1.919481524	-1.769614585	0.291361589	WithinRadical	BetweenLogographemes	3.61905
DB04F	舊	Word_030	12	Word_030_R2_8	176	107.2054103	18	235.1632502	1	Irregular	1.919481524	-1.769614585	0.291361589	WithinRadical	BetweenLogographemes	3.61905
DB09F	舊	Word_030	12	Word_030_R2_8	177	112.9468902	18	235.1632502	1	Irregular	1.919481524	-1.769614585	0.291361589	WithinRadical	BetweenLogographemes	3.61905
DB06F	舊	Word_030	12	Word_030_R2_8	190	87.09190548	18	235.1632502	1	Irregular	1.919481524	-1.769614585	0.291361589	WithinRadical	BetweenLogographemes	3.61905
DB09M	舊	Word_030	6	Word_030_R2_2	196	121.0784869	18	235.1632502	1	Irregular	1.919481524	-1.769614585	0.291361589	WithinRadical	BetweenLogographemes	3.61905
DB07F	舊	Word_030	11	Word_030_R2_7	197	147.2311108	18	235.1632502	1	Irregular	1.919481524	-1.769614585	0.291361589	WithinRadical	BetweenLogographemes	3.61905
DB01F	舊	Word_030	12	Word_030_R2_8	210	107.0560601	18	235.1632502	1	Irregular	1.919481524	-1.769614585	0.291361589	WithinRadical	BetweenLogographemes	3.61905
DB05F	舊	Word_030	11	Word_030_R2_8	217	64.44377394	18	235.1632502	1	Irregular	1.919481524	-1.769614585	0.291361589	WithinRadical	BetweenLogographemes	3.61905
DB07M	舊	Word_030	6	Word_030_R2_2	226	163.4778272	18	235.1632502	1	Irregular	1.919481524	-1.769614585	0.291361589	WithinRadical	BetweenLogographemes	3.61905
DB09M	舊	Word_030	12	Word_030_R2_8	245	119.2686044	18	235.1632502	1	Irregular	1.919481524	-1.769614585	0.291361589	WithinRadical	BetweenLogographemes	3.61905
DB03M	舊	Word_030	6	Word_030_R2_2	258	128.6584626	18	235.1632502	1	Irregular	1.919481524	-1.769614585	0.291361589	WithinRadical	BetweenLogographemes	3.61905
DB02M	舊	Word_030	11	Word_030_R2_7	285	85.32877592	18	235.1632502	1	Irregular	1.919481524	-1.769614585	0.291361589	WithinRadical	BetweenLogographemes	3.61905
DB10M	舊	Word_030	12	Word_030_R2_7	293	87.93179175	18	235.1632502	1	Irregular	1.919481524	-1.769614585	0.291361589	WithinRadical	BetweenLogographemes	3.61905
DB01M	舊	Word_030	12	Word_030_R2_8	310	80.32434251	18	235.1632502	1	Irregular	1.919481524	-1.769614585	0.291361589	WithinRadical	BetweenLogographemes	3.61905
DB05F	舊	Word_030	5	Word_030_R2_2	312	163.1747529	18	235.1632502	1	Irregular	1.919481524	-1.769614585	0.291361589	WithinRadical	BetweenLogographemes	3.61905
DB07M	舊	Word_030	12	Word_030_R2_8	339	138.7155363	18	235.1632502	1	Irregular	1.919481524	-1.769614585	0.291361589	WithinRadical	BetweenLogographemes	3.61905
DB03M	舊	Word_030	12	Word_030_R2_8	565	185.9462288	18	235.1632502	1	Irregular	1.919481524	-1.769614585	0.291361589	WithinRadical	BetweenLogographemes	3.61905
DB01M	蒸	Word_031	10	Word_031_R2_6	68	90.80198236	14	15.42353577	1	Irregular	-0.804903791	-1.769614585	0.040047161	WithinRadical	BetweenLogographemes	4.09524
DB02F	蒸	Word_031	5	Word_031_R2_1	75	81.39410298	14	15.42353577	1	Irregular	-0.804903791	-1.769614585	0.040047161	WithinRadical	BetweenLogographemes	4.09524
DB02F	蒸	Word_031	7	Word_031_R2_3	75	160.6393476	14	15.42353577	1	Irregular	-0.804903791	-1.769614585	0.040047161	WithinRadical	BetweenLogographemes	4.09524
DB04M	蒸	Word_031	10	Word_031_R2_6	107	275.1363298	14	15.42353577	1	Irregular	-0.804903791	-1.769614585	0.040047161	WithinRadical	BetweenLogographemes	4.09524
DB08M	蒸	Word_031	5	Word_031_R2_1	114	121.2023102	14	15.42353577	1	Irregular	-0.804903791	-1.769614585	0.040047161	WithinRadical	BetweenLogographemes	4.09524
DB10F	蒸	Word_031	5	Word_031_R2_1	116	91.54780172	14	15.42353577	1	Irregular	-0.804903791	-1.769614585	0.040047161	WithinRadical	BetweenLogographemes	4.09524
DB09M	蒸	Word_031	6	Word_031_R2_2	117	162.0771421	14	15.42353577	1	Irregular	-0.804903791	-1.769614585	0.040047161	WithinRadical	BetweenLogographemes	4.09524
DB06M	蒸	Word_031	6	Word_031_R2_3	123	231.741235	14	15.42353577	1	Irregular	-0.804903791	-1.769614585	0.040047161	WithinRadical	BetweenLogographemes	4.09524
DB06F	蒸	Word_031	6	Word_031_R2_2	126	178.600112	14	15.42353577	1	Irregular	-0.804903791	-1.769614585	0.040047161	WithinRadical	BetweenLogographemes	4.09524
DB04M	蒸	Word_031	6	Word_031_R2_2	131	73.81734214	14	15.42353577	1	Irregular	-0.804903791	-1.769614585	0.040047161	WithinRadical	BetweenLogographemes	4.09524
DB08F	蒸	Word_031	4	Word_031_R2_1	135	63.82005954	14	15.42353577	1	Irregular	-0.804903791	-1.769614585	0.040047161	WithinRadical	BetweenLogographemes	4.09524
DB10F	蒸	Word_031	6	Word_031_R2_2	135	195.4123845	14	15.42353577	1	Irregular	-0.804903791	-1.769614585	0.040047161	WithinRadical	BetweenLogographemes	4.09524
DB04M	蒸	Word_031	7	Word_031_R2_3	136	152.3154621	14	15.42353577	1	Irregular	-0.804903791	-1.769614585	0.040047161	WithinRadical	BetweenLogographemes	4.09524
DB01M	蒸	Word_031	9	Word_031_R2_5	149	327.5423637	14	15.42353577	1	Irregular	-0.804903791	-1.769614585	0.040047161	WithinRadical	BetweenLogographemes	4.09524
DB03F	蒸	Word_031	5	Word_031_R2_1	149	164.3045952	14	15.42353577	1	Irregular	-0.804903791	-1.769614585	0.040047161	WithinRadical	BetweenLogographemes	4.09524
DB08M	蒸	Word_031	6	Word_031_R2_2	149	134.2385936	14	15.42353577	1	Irregular	-0.804903791	-1.769614585	0.040047161	WithinRadical	BetweenLogographemes	4.09524
DB09F	蒸	Word_031	6	Word_031_R2_2	154	176.8756625	14	15.42353577	1	Irregular	-0.804903791	-1.769614585	0.040047161	WithinRadical	BetweenLogographemes	4.09524
DB02F	蒸	Word_031	6	Word_031_R2_2	157	222.6971037	14	15.42353577	1	Irregular	-0.804903791	-1.769614585	0.040047161	WithinRadical	BetweenLogographemes	4.09524
DB08M	蒸	Word_031	7	Word_031_R2_3	163	236.2117694	14	15.42353577	1	Irregular	-0.804903791	-1.769614585	0.040047161	WithinRadical	BetweenLogographemes	4.09524
DB07F	蒸	Word_031	7	Word_031_R2_3	164	272.8607704	14	15.42353577	1	Irregular	-0.804903791	-1.769614585	0.040047161	WithinRadical	BetweenLogographemes	4.09524
DB10F	蒸	Word_031	8	Word_031_R2_4	164	275.3125497	14	15.42353577	1	Irregular	-0.804903791	-1.769614585	0.040047161	WithinRadical	BetweenLogographemes	4.09524
DB06F	蒸	Word_031	8	Word_031_R2_4	177	221.0203611	14	15.42353577	1	Irregular	-0.804903791	-1.769614585	0.040047161	WithinRadical	BetweenLogographemes	4.09524
DB06M	蒸	Word_031	5	Word_031_R2_2	182	84.29116205	14	15.42353577	1	Irregular	-0.804903791	-1.769614585	0.040047161	WithinRadical	BetweenLogographemes	4.09524
DB08M	蒸	Word_031	8	Word_031_R2_4	182	273.1226831	14	15.42353577	1	Irregular	-0.804903791	-1.769614585	0.040047161	WithinRadical	BetweenLogographemes	4.09524
DB07F	蒸	Word_031	9	Word_031_R2_5	184	195.9311103	14	15.42353577	1	Irregular	-0.804903791	-1.769614585	0.040047161	WithinRadical	BetweenLogographemes	4.09524
DB03F	蒸	Word_031	9	Word_031_R2_5	186	333.1501163	14	15.42353577	1	Irregular	-0.804903791	-1.769614585	0.040047161	WithinRadical	BetweenLogographemes	4.09524
DB01F	蒸	Word_031	6	Word_031_R2_2	190	295.1948509	14	15.42353577	1	Irregular	-0.804903791	-1.769614585	0.040047161	WithinRadical	BetweenLogographemes	4.09524
DB09M	蒸	Word_031	5	Word_031_R2_1	193	51.73973328	14	15.42353577	1	Irregular	-0.804903791	-1.769614585	0.040047161	WithinRadical	BetweenLogographemes	4.09524
DB09M	蒸	Word_031	9	Word_031_R2_5	194	166.2077014	14	15.42353577	1	Irregular	-0.804903791	-1.769614585	0.040047161	WithinRadical	BetweenLogographemes	4.09524
DB02F	蒸	Word_031	8	Word_031_R2_4	195	297.9546945	14	15.42353577	1	Irregular	-0.804903791	-1.769614585	0.040047161	WithinRadical	BetweenLogographemes	4.09524
DB06M	蒸	Word_031	9	Word_031_R2_6	196	236.5459786	14	15.42353577	1	Irregular	-0.804903791	-1.769614585	0.040047161	WithinRadical	BetweenLogographemes	4.09524
DB07F	蒸	Word_031	6	Word_031_R2_2	204	119.2686044	14	15.42353577	1	Irregular	-0.804903791	-1.769614585	0.040047161	WithinRadical	BetweenLogographemes	4.09524
DB07M	蒸	Word_031	9	Word_031_R2_5	208	208.7342808	14	15.42353577	1	Irregular	-0.804903791	-1.769614585	0.040047161	WithinRadical	BetweenLogographemes	4.09524
DB08F	蒸	Word_031	5	Word_031_R2_2	211	175.5135322	14	15.42353577	1	Irregular	-0.804903791	-1.769614585	0.040047161	WithinRadical	BetweenLogographemes	4.09524
DB08F	蒸	Word_031	7	Word_031_R2_4	226	213.5649784	14	15.42353577	1	Irregular	-0.804903791	-1.769614585	0.040047161	WithinRadical	BetweenLogographemes	4.09524
DB01F	蒸	Word_031	5	Word_031_R2_1	230	148.6606875	14	15.42353577	1	Irregular	-0.804903791	-1.769614585	0.040047161	WithinRadical	BetweenLogographemes	4.09524
DB09F	蒸	Word_031	8	Word_031_R2_4	230	171.2921481	14	15.42353577	1	Irregular	-0.804903791	-1.769614585	0.040047161	WithinRadical	BetweenLogographemes	4.09524
DB04F	蒸	Word_031	6	Word_031_R2_2	234	244.3767583	14	15.42353577	1	Irregular	-0.804903791	-1.769614585	0.040047161	WithinRadical	BetweenLogographemes	4.09524
DB07F	蒸	Word_031	8	Word_031_R2_4	237	275.4813968	14	15.42353577	1	Irregular	-0.804903791	-1.769614585	0.040047161	WithinRadical	BetweenLogographemes	4.09524
DB09F	蒸	Word_031	5	Word_031_R2_1	248	71.21797526	14	15.42353577	1	Irregular	-0.804903791	-1.769614585	0.040047161	WithinRadical	BetweenLogographemes	4.09524
DB01M	蒸	Word_031	5	Word_031_R2_1	251	122.5887434	14	15.42353577	1	Irregular	-0.804903791	-1.769614585	0.040047161	WithinRadical	BetweenLogographemes	4.09524
DB10M	蒸	Word_031	9	Word_031_R2_5	257	176.9124077	14	15.42353577	1	Irregular	-0.804903791	-1.769614585	0.040047161	WithinRadical	BetweenLogographemes	4.09524
DB10M	蒸	Word_031	5	Word_031_R2_1	259	130.6024502	14	15.42353577	1	Irregular	-0.804903791	-1.769614585	0.040047161	WithinRadical	BetweenLogographemes	4.09524
DB09F	蒸	Word_031	9	Word_031_R2_5	261	226.27417	14	15.42353577	1	Irregular	-0.804903791	-1.769614585	0.040047161	WithinRadical	BetweenLogographemes	4.09524
DB01M	蒸	Word_031	6	Word_031_R2_2	272	345.9739875	14	15.42353577	1	Irregular	-0.804903791	-1.769614585	0.040047161	WithinRadical	BetweenLogographemes	4.09524
DB07M	蒸	Word_031	6	Word_031_R2_2	310	242.2663823	14	15.42353577	1	Irregular	-0.804903791	-1.769614585	0.040047161	WithinRadical	BetweenLogographemes	4.09524
DB05F	蒸	Word_031	5	Word_031_R2_2	327	280.9448344	14	15.42353577	1	Irregular	-0.804903791	-1.769614585	0.040047161	WithinRadical	BetweenLogographemes	4.09524
DB04F	蒸	Word_031	8	Word_031_R2_4	345	240.3539057	14	15.42353577	1	Irregular	-0.804903791	-1.769614585	0.040047161	WithinRadical	BetweenLogographemes	4.09524
DB10M	蒸	Word_031	6	Word_031_R2_2	351	180.4272707	14	15.42353577	1	Irregular	-0.804903791	-1.769614585	0.040047161	WithinRadical	BetweenLogographemes	4.09524
DB03F	蒸	Word_031	8	Word_031_R2_4	359	351.6475508	14	15.42353577	1	Irregular	-0.804903791	-1.769614585	0.040047161	WithinRadical	BetweenLogographemes	4.09524
DB02M	蒸	Word_031	5	Word_031_R2_1	365	150.2065245	14	15.42353577	1	Irregular	-0.804903791	-1.769614585	0.040047161	WithinRadical	BetweenLogographemes	4.09524
DB07M	蒸	Word_031	8	Word_031_R2_4	366	236.3493177	14	15.42353577	1	Irregular	-0.804903791	-1.769614585	0.040047161	WithinRadical	BetweenLogographemes	4.09524
DB08F	蒸	Word_031	8	Word_031_R2_5	367	240.6075643	14	15.42353577	1	Irregular	-0.804903791	-1.769614585	0.040047161	WithinRadical	BetweenLogographemes	4.09524
DB02M	蒸	Word_031	6	Word_031_R2_2	372	343.0014577	14	15.42353577	1	Irregular	-0.804903791	-1.769614585	0.040047161	WithinRadical	BetweenLogographemes	4.09524
DB06F	蒸	Word_031	5	Word_031_R2_1	374	91.5259526	14	15.42353577	1	Irregular	-0.804903791	-1.769614585	0.040047161	WithinRadical	BetweenLogographemes	4.09524
DB07M	蒸	Word_031	5	Word_031_R2_1	387	129.3406355	14	15.42353577	1	Irregular	-0.804903791	-1.769614585	0.040047161	WithinRadical	BetweenLogographemes	4.09524
DB02M	蒸	Word_031	9	Word_031_R2_5	388	218.8332699	14	15.42353577	1	Irregular	-0.804903791	-1.769614585	0.040047161	WithinRadical	BetweenLogographemes	4.09524
DB06F	蒸	Word_031	7	Word_031_R2_3	388	260.2479587	14	15.42353577	1	Irregular	-0.804903791	-1.769614585	0.040047161	WithinRadical	BetweenLogographemes	4.09524
DB05F	蒸	Word_031	6	Word_031_R2_3	399	221.4497686	14	15.42353577	1	Irregular	-0.804903791	-1.769614585	0.040047161	WithinRadical	BetweenLogographemes	4.09524
DB01M	蒸	Word_031	8	Word_031_R2_4	403	347.3859525	14	15.42353577	1	Irregular	-0.804903791	-1.769614585	0.040047161	WithinRadical	BetweenLogographemes	4.09524
DB05F	蒸	Word_031	7	Word_031_R2_4	425	211.5585025	14	15.42353577	1	Irregular	-0.804903791	-1.769614585	0.040047161	WithinRadical	BetweenLogographemes	4.09524
DB05M	蒸	Word_031	6	Word_031_R2_2	489	319.9531216	14	15.42353577	1	Irregular	-0.804903791	-1.769614585	0.040047161	WithinRadical	BetweenLogographemes	4.09524
DB05M	蒸	Word_031	5	Word_031_R2_1	503	139.4740119	14	15.42353577	1	Irregular	-0.804903791	-1.769614585	0.040047161	WithinRadical	BetweenLogographemes	4.09524
DB05M	蒸	Word_031	9	Word_031_R2_5	557	230.7661154	14	15.42353577	1	Irregular	-0.804903791	-1.769614585	0.040047161	WithinRadical	BetweenLogographemes	4.09524
DB04M	蒸	Word_031	9	Word_031_R2_5	575	177.7470112	14	15.42353577	1	Irregular	-0.804903791	-1.769614585	0.040047161	WithinRadical	BetweenLogographemes	4.09524
DB03M	蒸	Word_031	9	Word_031_R2_5	584	300.5628054	14	15.42353577	1	Irregular	-0.804903791	-1.769614585	0.040047161	WithinRadical	BetweenLogographemes	4.09524
DB09M	蒸	Word_031	8	Word_031_R2_4	599	147.3634962	14	15.42353577	1	Irregular	-0.804903791	-1.769614585	0.040047161	WithinRadical	BetweenLogographemes	4.09524
DB04F	蒸	Word_031	5	Word_031_R2_1	630	105.8158778	14	15.42353577	1	Irregular	-0.804903791	-1.769614585	0.040047161	WithinRadical	BetweenLogographemes	4.09524
DB03M	蒸	Word_031	7	Word_031_R2_3	673	192.5746608	14	15.42353577	1	Irregular	-0.804903791	-1.769614585	0.040047161	WithinRadical	BetweenLogographemes	4.09524
DB03F	蒸	Word_031	6	Word_031_R2_2	826	333.2401536	14	15.42353577	1	Irregular	-0.804903791	-1.769614585	0.040047161	WithinRadical	BetweenLogographemes	4.09524
DB03M	蒸	Word_031	5	Word_031_R2_1	883	81.21576202	14	15.42353577	1	Irregular	-0.804903791	-1.769614585	0.040047161	WithinRadical	BetweenLogographemes	4.09524
DB10F	蒸	Word_031	7	Word_031_R2_3	883	257.8933888	14	15.42353577	1	Irregular	-0.804903791	-1.769614585	0.040047161	WithinRadical	BetweenLogographemes	4.09524
DB05F	蒸	Word_031	4	Word_031_R2_1	893	111.0405331	14	15.42353577	1	Irregular	-0.804903791	-1.769614585	0.040047161	WithinRadical	BetweenLogographemes	4.09524
DB04F	蒸	Word_031	7	Word_031_R2_3	930	260.4092932	14	15.42353577	1	Irregular	-0.804903791	-1.769614585	0.040047161	WithinRadical	BetweenLogographemes	4.09524
DB02M	蒸	Word_031	8	Word_031_R2_4	982	305.0262284	14	15.42353577	1	Irregular	-0.804903791	-1.769614585	0.040047161	WithinRadical	BetweenLogographemes	4.09524
DB04M	藕	Word_033	14	Word_033_R2_10	23	29.41088234	18	0.913407364	1	Irregular	-3.631371747	-1.769614585	0.291361589	WithinRadical	BetweenLogographemes	4.7
DB06F	藕	Word_033	14	Word_033_R2_10	81	50.21951812	18	0.913407364	1	Irregular	-3.631371747	-1.769614585	0.291361589	WithinRadical	BetweenLogographemes	4.7
DB03M	藕	Word_033	14	Word_033_R2_10	88	55.08175742	18	0.913407364	1	Irregular	-3.631371747	-1.769614585	0.291361589	WithinRadical	BetweenLogographemes	4.7
DB04M	藕	Word_033	16	Word_033_R2_12	94	113	18	0.913407364	1	Irregular	-3.631371747	-1.769614585	0.291361589	WithinRadical	BetweenLogographemes	4.7
DB04M	藕	Word_033	9	Word_033_R2_5	108	112.6055061	18	0.913407364	1	Irregular	-3.631371747	-1.769614585	0.291361589	WithinRadical	BetweenLogographemes	4.7
DB01M	藕	Word_033	15	Word_033_R2_11	111	97.90812019	18	0.913407364	1	Irregular	-3.631371747	-1.769614585	0.291361589	WithinRadical	BetweenLogographemes	4.7
DB09F	藕	Word_033	15	Word_033_R2_11	119	74.63243263	18	0.913407364	1	Irregular	-3.631371747	-1.769614585	0.291361589	WithinRadical	BetweenLogographemes	4.7
DB04M	藕	Word_033	10	Word_033_R2_6	121	89.56003573	18	0.913407364	1	Irregular	-3.631371747	-1.769614585	0.291361589	WithinRadical	BetweenLogographemes	4.7
DB08M	藕	Word_033	13	Word_033_R2_10	127	189.6233108	18	0.913407364	1	Irregular	-3.631371747	-1.769614585	0.291361589	WithinRadical	BetweenLogographemes	4.7
DB07F	藕	Word_033	15	Word_033_R2_11	128	136.5173982	18	0.913407364	1	Irregular	-3.631371747	-1.769614585	0.291361589	WithinRadical	BetweenLogographemes	4.7
DB06F	藕	Word_033	16	Word_033_R2_12	134	114.5425685	18	0.913407364	1	Irregular	-3.631371747	-1.769614585	0.291361589	WithinRadical	BetweenLogographemes	4.7
DB02F	藕	Word_033	14	Word_033_R2_10	136	102.8834292	18	0.913407364	1	Irregular	-3.631371747	-1.769614585	0.291361589	WithinRadical	BetweenLogographemes	4.7
DB03F	藕	Word_033	14	Word_033_R2_10	141	107.8378412	18	0.913407364	1	Irregular	-3.631371747	-1.769614585	0.291361589	WithinRadical	BetweenLogographemes	4.7
DB04F	藕	Word_033	14	Word_033_R2_10	141	122.0040983	18	0.913407364	1	Irregular	-3.631371747	-1.769614585	0.291361589	WithinRadical	BetweenLogographemes	4.7
DB01M	藕	Word_033	10	Word_033_R2_6	142	178.8686669	18	0.913407364	1	Irregular	-3.631371747	-1.769614585	0.291361589	WithinRadical	BetweenLogographemes	4.7
DB08F	藕	Word_033	13	Word_033_R2_9	142	130.2919798	18	0.913407364	1	Irregular	-3.631371747	-1.769614585	0.291361589	WithinRadical	BetweenLogographemes	4.7
DB01F	藕	Word_033	10	Word_033_R2_6	149	177.5387282	18	0.913407364	1	Irregular	-3.631371747	-1.769614585	0.291361589	WithinRadical	BetweenLogographemes	4.7
DB09F	藕	Word_033	10	Word_033_R2_6	154	162.2744589	18	0.913407364	1	Irregular	-3.631371747	-1.769614585	0.291361589	WithinRadical	BetweenLogographemes	4.7
DB01F	藕	Word_033	14	Word_033_R2_10	163	110.4943437	18	0.913407364	1	Irregular	-3.631371747	-1.769614585	0.291361589	WithinRadical	BetweenLogographemes	4.7
DB08F	藕	Word_033	15	Word_033_R2_11	165	214.7207489	18	0.913407364	1	Irregular	-3.631371747	-1.769614585	0.291361589	WithinRadical	BetweenLogographemes	4.7
DB07M	藕	Word_033	17	Word_033_R2_13	170	193.8788281	18	0.913407364	1	Irregular	-3.631371747	-1.769614585	0.291361589	WithinRadical	BetweenLogographemes	4.7
DB02M	藕	Word_033	14	Word_033_R2_10	175	103.7689742	18	0.913407364	1	Irregular	-3.631371747	-1.769614585	0.291361589	WithinRadical	BetweenLogographemes	4.7
DB07M	藕	Word_033	14	Word_033_R2_10	176	79.92496481	18	0.913407364	1	Irregular	-3.631371747	-1.769614585	0.291361589	WithinRadical	BetweenLogographemes	4.7
DB09M	藕	Word_033	14	Word_033_R2_10	183	101.2373449	18	0.913407364	1	Irregular	-3.631371747	-1.769614585	0.291361589	WithinRadical	BetweenLogographemes	4.7
DB10F	藕	Word_033	14	Word_033_R2_10	183	117.6307783	18	0.913407364	1	Irregular	-3.631371747	-1.769614585	0.291361589	WithinRadical	BetweenLogographemes	4.7
DB08F	藕	Word_033	9	Word_033_R2_5	190	199.0778742	18	0.913407364	1	Irregular	-3.631371747	-1.769614585	0.291361589	WithinRadical	BetweenLogographemes	4.7
DB01F	藕	Word_033	17	Word_033_R2_13	199	215.8448517	18	0.913407364	1	Irregular	-3.631371747	-1.769614585	0.291361589	WithinRadical	BetweenLogographemes	4.7
DB03F	藕	Word_033	10	Word_033_R2_6	202	271.9742635	18	0.913407364	1	Irregular	-3.631371747	-1.769614585	0.291361589	WithinRadical	BetweenLogographemes	4.7
DB01M	藕	Word_033	16	Word_033_R2_12	216	253.1896522	18	0.913407364	1	Irregular	-3.631371747	-1.769614585	0.291361589	WithinRadical	BetweenLogographemes	4.7
DB08M	藕	Word_033	9	Word_033_R2_6	220	222.6858774	18	0.913407364	1	Irregular	-3.631371747	-1.769614585	0.291361589	WithinRadical	BetweenLogographemes	4.7
DB03F	藕	Word_033	16	Word_033_R2_12	223	280.4942067	18	0.913407364	1	Irregular	-3.631371747	-1.769614585	0.291361589	WithinRadical	BetweenLogographemes	4.7
DB02F	藕	Word_033	15	Word_033_R2_11	224	157.0031847	18	0.913407364	1	Irregular	-3.631371747	-1.769614585	0.291361589	WithinRadical	BetweenLogographemes	4.7
DB02M	藕	Word_033	16	Word_033_R2_12	228	158.1455026	18	0.913407364	1	Irregular	-3.631371747	-1.769614585	0.291361589	WithinRadical	BetweenLogographemes	4.7
DB02F	藕	Word_033	10	Word_033_R2_6	229	167.1077497	18	0.913407364	1	Irregular	-3.631371747	-1.769614585	0.291361589	WithinRadical	BetweenLogographemes	4.7
DB05M	藕	Word_033	15	Word_033_R2_11	229	246.9109151	18	0.913407364	1	Irregular	-3.631371747	-1.769614585	0.291361589	WithinRadical	BetweenLogographemes	4.7
DB06F	藕	Word_033	10	Word_033_R2_6	232	192.5850461	18	0.913407364	1	Irregular	-3.631371747	-1.769614585	0.291361589	WithinRadical	BetweenLogographemes	4.7
DB04F	藕	Word_033	16	Word_033_R2_12	249	231.2768903	18	0.913407364	1	Irregular	-3.631371747	-1.769614585	0.291361589	WithinRadical	BetweenLogographemes	4.7
DB03M	藕	Word_033	17	Word_033_R2_13	256	182.5376673	18	0.913407364	1	Irregular	-3.631371747	-1.769614585	0.291361589	WithinRadical	BetweenLogographemes	4.7
DB07F	藕	Word_033	13	Word_033_R2_9	256	74.94664769	18	0.913407364	1	Irregular	-3.631371747	-1.769614585	0.291361589	WithinRadical	BetweenLogographemes	4.7
DB10F	藕	Word_033	16	Word_033_R2_12	264	276.3494165	18	0.913407364	1	Irregular	-3.631371747	-1.769614585	0.291361589	WithinRadical	BetweenLogographemes	4.7
DB10M	藕	Word_033	13	Word_033_R2_9	266	106.5504575	18	0.913407364	1	Irregular	-3.631371747	-1.769614585	0.291361589	WithinRadical	BetweenLogographemes	4.7
DB05F	藕	Word_033	15	Word_033_R2_12	271	270.4163457	18	0.913407364	1	Irregular	-3.631371747	-1.769614585	0.291361589	WithinRadical	BetweenLogographemes	4.7
DB09M	藕	Word_033	16	Word_033_R2_12	271	188.600106	18	0.913407364	1	Irregular	-3.631371747	-1.769614585	0.291361589	WithinRadical	BetweenLogographemes	4.7
DB10F	藕	Word_033	10	Word_033_R2_6	271	201.8539076	18	0.913407364	1	Irregular	-3.631371747	-1.769614585	0.291361589	WithinRadical	BetweenLogographemes	4.7
DB02M	藕	Word_033	10	Word_033_R2_6	276	165.0757402	18	0.913407364	1	Irregular	-3.631371747	-1.769614585	0.291361589	WithinRadical	BetweenLogographemes	4.7
DB07M	藕	Word_033	10	Word_033_R2_6	279	156	18	0.913407364	1	Irregular	-3.631371747	-1.769614585	0.291361589	WithinRadical	BetweenLogographemes	4.7
DB05F	藕	Word_033	13	Word_033_R2_10	326	129.4951737	18	0.913407364	1	Irregular	-3.631371747	-1.769614585	0.291361589	WithinRadical	BetweenLogographemes	4.7
DB05M	藕	Word_033	10	Word_033_R2_6	359	138.0507153	18	0.913407364	1	Irregular	-3.631371747	-1.769614585	0.291361589	WithinRadical	BetweenLogographemes	4.7
DB09F	藕	Word_033	16	Word_033_R2_12	388	217.3292433	18	0.913407364	1	Irregular	-3.631371747	-1.769614585	0.291361589	WithinRadical	BetweenLogographemes	4.7
DB10M	藕	Word_033	10	Word_033_R2_6	409	146.8911161	18	0.913407364	1	Irregular	-3.631371747	-1.769614585	0.291361589	WithinRadical	BetweenLogographemes	4.7
DB05F	藕	Word_033	9	Word_033_R2_6	442	186.3035158	18	0.913407364	1	Irregular	-3.631371747	-1.769614585	0.291361589	WithinRadical	BetweenLogographemes	4.7
DB06M	藕	Word_033	14	Word_033_R2_10	446	72.71863585	18	0.913407364	1	Irregular	-3.631371747	-1.769614585	0.291361589	WithinRadical	BetweenLogographemes	4.7
DB09M	藕	Word_033	10	Word_033_R2_6	449	167.9196236	18	0.913407364	1	Irregular	-3.631371747	-1.769614585	0.291361589	WithinRadical	BetweenLogographemes	4.7
DB05M	藕	Word_033	13	Word_033_R2_9	463	139.6352391	18	0.913407364	1	Irregular	-3.631371747	-1.769614585	0.291361589	WithinRadical	BetweenLogographemes	4.7
DB06M	藕	Word_033	16	Word_033_R2_12	483	134.5362405	18	0.913407364	1	Irregular	-3.631371747	-1.769614585	0.291361589	WithinRadical	BetweenLogographemes	4.7
DB10M	藕	Word_033	15	Word_033_R2_11	517	170.4699387	18	0.913407364	1	Irregular	-3.631371747	-1.769614585	0.291361589	WithinRadical	BetweenLogographemes	4.7
DB04F	藕	Word_033	10	Word_033_R2_6	559	195.0025641	18	0.913407364	1	Irregular	-3.631371747	-1.769614585	0.291361589	WithinRadical	BetweenLogographemes	4.7
DB06M	藕	Word_033	10	Word_033_R2_6	605	113.6353818	18	0.913407364	1	Irregular	-3.631371747	-1.769614585	0.291361589	WithinRadical	BetweenLogographemes	4.7
DB07F	藕	Word_033	9	Word_033_R2_5	856	188.3825894	18	0.913407364	1	Irregular	-3.631371747	-1.769614585	0.291361589	WithinRadical	BetweenLogographemes	4.7
DB06F	騰	Word_034	6	Word_034_R2_2	39	37.16180835	20	61.04170926	1	Irregular	0.570758958	-1.769614585	0.396722105	WithinRadical	BetweenLogographemes	5.2381
DB01M	騰	Word_034	9	Word_034_R2_5	75	95.34149149	20	61.04170926	1	Irregular	0.570758958	-1.769614585	0.396722105	WithinRadical	BetweenLogographemes	5.2381
DB04M	騰	Word_034	6	Word_034_R2_2	75	46.5295605	20	61.04170926	1	Irregular	0.570758958	-1.769614585	0.396722105	WithinRadical	BetweenLogographemes	5.2381
DB06F	騰	Word_034	9	Word_034_R2_5	79	65.11528238	20	61.04170926	1	Irregular	0.570758958	-1.769614585	0.396722105	WithinRadical	BetweenLogographemes	5.2381
DB04F	騰	Word_034	6	Word_034_R2_2	81	62.8171951	20	61.04170926	1	Irregular	0.570758958	-1.769614585	0.396722105	WithinRadical	BetweenLogographemes	5.2381
DB08M	騰	Word_034	9	Word_034_R2_5	88	93.08598176	20	61.04170926	1	Irregular	0.570758958	-1.769614585	0.396722105	WithinRadical	BetweenLogographemes	5.2381
DB03F	騰	Word_034	6	Word_034_R2_2	91	90.47098983	20	61.04170926	1	Irregular	0.570758958	-1.769614585	0.396722105	WithinRadical	BetweenLogographemes	5.2381
DB06M	騰	Word_034	6	Word_034_R2_2	93	18.11077028	20	61.04170926	1	Irregular	0.570758958	-1.769614585	0.396722105	WithinRadical	BetweenLogographemes	5.2381
DB02F	騰	Word_034	6	Word_034_R2_2	95	51.97114584	20	61.04170926	1	Irregular	0.570758958	-1.769614585	0.396722105	WithinRadical	BetweenLogographemes	5.2381
DB02F	騰	Word_034	9	Word_034_R2_5	97	70.00714249	20	61.04170926	1	Irregular	0.570758958	-1.769614585	0.396722105	WithinRadical	BetweenLogographemes	5.2381
DB02M	騰	Word_034	6	Word_034_R2_2	101	70.57619995	20	61.04170926	1	Irregular	0.570758958	-1.769614585	0.396722105	WithinRadical	BetweenLogographemes	5.2381
DB03F	騰	Word_034	9	Word_034_R2_5	102	175.4137965	20	61.04170926	1	Irregular	0.570758958	-1.769614585	0.396722105	WithinRadical	BetweenLogographemes	5.2381
DB04M	騰	Word_034	9	Word_034_R2_5	102	84.52810184	20	61.04170926	1	Irregular	0.570758958	-1.769614585	0.396722105	WithinRadical	BetweenLogographemes	5.2381
DB07M	騰	Word_034	6	Word_034_R2_2	102	63.13477647	20	61.04170926	1	Irregular	0.570758958	-1.769614585	0.396722105	WithinRadical	BetweenLogographemes	5.2381
DB07F	騰	Word_034	8	Word_034_R2_4	102	136.4001466	20	61.04170926	1	Irregular	0.570758958	-1.769614585	0.396722105	WithinRadical	BetweenLogographemes	5.2381
DB06F	騰	Word_034	14	Word_034_R2_10	114	121.8031198	20	61.04170926	1	Irregular	0.570758958	-1.769614585	0.396722105	WithinRadical	BetweenLogographemes	5.2381
DB08M	騰	Word_034	6	Word_034_R2_2	116	89.49301649	20	61.04170926	1	Irregular	0.570758958	-1.769614585	0.396722105	WithinRadical	BetweenLogographemes	5.2381
DB04M	騰	Word_034	10	Word_034_R2_6	122	118.1862936	20	61.04170926	1	Irregular	0.570758958	-1.769614585	0.396722105	WithinRadical	BetweenLogographemes	5.2381
DB10M	騰	Word_034	6	Word_034_R2_2	122	99.92997548	20	61.04170926	1	Irregular	0.570758958	-1.769614585	0.396722105	WithinRadical	BetweenLogographemes	5.2381
DB09F	騰	Word_034	9	Word_034_R2_5	122	148.0607983	20	61.04170926	1	Irregular	0.570758958	-1.769614585	0.396722105	WithinRadical	BetweenLogographemes	5.2381
DB09M	騰	Word_034	9	Word_034_R2_5	123	140.1606221	20	61.04170926	1	Irregular	0.570758958	-1.769614585	0.396722105	WithinRadical	BetweenLogographemes	5.2381
DB05F	騰	Word_034	15	Word_034_R2_11	128	94.06912352	20	61.04170926	1	Irregular	0.570758958	-1.769614585	0.396722105	WithinRadical	BetweenLogographemes	5.2381
DB08F	騰	Word_034	9	Word_034_R2_5	128	123.1746727	20	61.04170926	1	Irregular	0.570758958	-1.769614585	0.396722105	WithinRadical	BetweenLogographemes	5.2381
DB06F	騰	Word_034	10	Word_034_R2_6	132	139.9035382	20	61.04170926	1	Irregular	0.570758958	-1.769614585	0.396722105	WithinRadical	BetweenLogographemes	5.2381
DB04M	騰	Word_034	15	Word_034_R2_11	133	81.21576202	20	61.04170926	1	Irregular	0.570758958	-1.769614585	0.396722105	WithinRadical	BetweenLogographemes	5.2381
DB07M	騰	Word_034	9	Word_034_R2_5	134	97.08243919	20	61.04170926	1	Irregular	0.570758958	-1.769614585	0.396722105	WithinRadical	BetweenLogographemes	5.2381
DB09M	騰	Word_034	6	Word_034_R2_2	136	54.4242593	20	61.04170926	1	Irregular	0.570758958	-1.769614585	0.396722105	WithinRadical	BetweenLogographemes	5.2381
DB10M	騰	Word_034	9	Word_034_R2_5	136	153.4177304	20	61.04170926	1	Irregular	0.570758958	-1.769614585	0.396722105	WithinRadical	BetweenLogographemes	5.2381
DB09F	騰	Word_034	10	Word_034_R2_6	136	197.2054766	20	61.04170926	1	Irregular	0.570758958	-1.769614585	0.396722105	WithinRadical	BetweenLogographemes	5.2381
DB10F	騰	Word_034	6	Word_034_R2_2	137	81.34494453	20	61.04170926	1	Irregular	0.570758958	-1.769614585	0.396722105	WithinRadical	BetweenLogographemes	5.2381
DB04F	騰	Word_034	10	Word_034_R2_6	142	129.8691649	20	61.04170926	1	Irregular	0.570758958	-1.769614585	0.396722105	WithinRadical	BetweenLogographemes	5.2381
DB03M	騰	Word_034	8	Word_034_R2_3	142	159.3643624	20	61.04170926	1	Irregular	0.570758958	-1.769614585	0.396722105	WithinRadical	BetweenLogographemes	5.2381
DB08F	騰	Word_034	6	Word_034_R2_2	143	109.1237829	20	61.04170926	1	Irregular	0.570758958	-1.769614585	0.396722105	WithinRadical	BetweenLogographemes	5.2381
DB08F	騰	Word_034	10	Word_034_R2_6	143	122.40915	20	61.04170926	1	Irregular	0.570758958	-1.769614585	0.396722105	WithinRadical	BetweenLogographemes	5.2381
DB02M	騰	Word_034	10	Word_034_R2_6	149	191.0235588	20	61.04170926	1	Irregular	0.570758958	-1.769614585	0.396722105	WithinRadical	BetweenLogographemes	5.2381
DB04F	騰	Word_034	9	Word_034_R2_5	149	110.2587865	20	61.04170926	1	Irregular	0.570758958	-1.769614585	0.396722105	WithinRadical	BetweenLogographemes	5.2381
DB05M	騰	Word_034	6	Word_034_R2_2	149	196.562967	20	61.04170926	1	Irregular	0.570758958	-1.769614585	0.396722105	WithinRadical	BetweenLogographemes	5.2381
DB07F	騰	Word_034	15	Word_034_R2_11	149	93.34880824	20	61.04170926	1	Irregular	0.570758958	-1.769614585	0.396722105	WithinRadical	BetweenLogographemes	5.2381
DB08M	騰	Word_034	10	Word_034_R2_6	150	111.4271062	20	61.04170926	1	Irregular	0.570758958	-1.769614585	0.396722105	WithinRadical	BetweenLogographemes	5.2381
DB10M	騰	Word_034	10	Word_034_R2_6	152	140.8012784	20	61.04170926	1	Irregular	0.570758958	-1.769614585	0.396722105	WithinRadical	BetweenLogographemes	5.2381
DB02M	騰	Word_034	9	Word_034_R2_5	155	117.4137982	20	61.04170926	1	Irregular	0.570758958	-1.769614585	0.396722105	WithinRadical	BetweenLogographemes	5.2381
DB01M	騰	Word_034	10	Word_034_R2_6	156	267.9178979	20	61.04170926	1	Irregular	0.570758958	-1.769614585	0.396722105	WithinRadical	BetweenLogographemes	5.2381
DB02F	騰	Word_034	10	Word_034_R2_6	156	102.1224755	20	61.04170926	1	Irregular	0.570758958	-1.769614585	0.396722105	WithinRadical	BetweenLogographemes	5.2381
DB08F	騰	Word_034	15	Word_034_R2_11	159	153	20	61.04170926	1	Irregular	0.570758958	-1.769614585	0.396722105	WithinRadical	BetweenLogographemes	5.2381
DB01F	騰	Word_034	16	Word_034_R2_12	163	47.38143096	20	61.04170926	1	Irregular	0.570758958	-1.769614585	0.396722105	WithinRadical	BetweenLogographemes	5.2381
DB10M	騰	Word_034	16	Word_034_R2_12	163	135.9595528	20	61.04170926	1	Irregular	0.570758958	-1.769614585	0.396722105	WithinRadical	BetweenLogographemes	5.2381
DB05M	騰	Word_034	9	Word_034_R2_5	164	163.6856744	20	61.04170926	1	Irregular	0.570758958	-1.769614585	0.396722105	WithinRadical	BetweenLogographemes	5.2381
DB03F	騰	Word_034	16	Word_034_R2_12	166	292.7268351	20	61.04170926	1	Irregular	0.570758958	-1.769614585	0.396722105	WithinRadical	BetweenLogographemes	5.2381
DB04F	騰	Word_034	16	Word_034_R2_12	166	175.7640464	20	61.04170926	1	Irregular	0.570758958	-1.769614585	0.396722105	WithinRadical	BetweenLogographemes	5.2381
DB06M	騰	Word_034	9	Word_034_R2_5	169	105.3090689	20	61.04170926	1	Irregular	0.570758958	-1.769614585	0.396722105	WithinRadical	BetweenLogographemes	5.2381
DB02F	騰	Word_034	16	Word_034_R2_12	170	78.29431652	20	61.04170926	1	Irregular	0.570758958	-1.769614585	0.396722105	WithinRadical	BetweenLogographemes	5.2381
DB08M	騰	Word_034	15	Word_034_R2_11	177	125.6025477	20	61.04170926	1	Irregular	0.570758958	-1.769614585	0.396722105	WithinRadical	BetweenLogographemes	5.2381
DB05M	騰	Word_034	10	Word_034_R2_6	179	213.1149924	20	61.04170926	1	Irregular	0.570758958	-1.769614585	0.396722105	WithinRadical	BetweenLogographemes	5.2381
DB07M	騰	Word_034	15	Word_034_R2_11	182	88.45903006	20	61.04170926	1	Irregular	0.570758958	-1.769614585	0.396722105	WithinRadical	BetweenLogographemes	5.2381
DB01M	騰	Word_034	16	Word_034_R2_12	183	126.5306287	20	61.04170926	1	Irregular	0.570758958	-1.769614585	0.396722105	WithinRadical	BetweenLogographemes	5.2381
DB05F	騰	Word_034	6	Word_034_R2_2	185	96.8297475	20	61.04170926	1	Irregular	0.570758958	-1.769614585	0.396722105	WithinRadical	BetweenLogographemes	5.2381
DB09F	騰	Word_034	16	Word_034_R2_12	189	131.1373326	20	61.04170926	1	Irregular	0.570758958	-1.769614585	0.396722105	WithinRadical	BetweenLogographemes	5.2381
DB03F	騰	Word_034	10	Word_034_R2_6	193	145	20	61.04170926	1	Irregular	0.570758958	-1.769614585	0.396722105	WithinRadical	BetweenLogographemes	5.2381
DB01F	騰	Word_034	8	Word_034_R2_4	197	168.5823241	20	61.04170926	1	Irregular	0.570758958	-1.769614585	0.396722105	WithinRadical	BetweenLogographemes	5.2381
DB10F	騰	Word_034	15	Word_034_R2_11	203	211.4828598	20	61.04170926	1	Irregular	0.570758958	-1.769614585	0.396722105	WithinRadical	BetweenLogographemes	5.2381
DB07F	騰	Word_034	9	Word_034_R2_5	211	217.2233873	20	61.04170926	1	Irregular	0.570758958	-1.769614585	0.396722105	WithinRadical	BetweenLogographemes	5.2381
DB03M	騰	Word_034	9	Word_034_R2_4	215	225.3619311	20	61.04170926	1	Irregular	0.570758958	-1.769614585	0.396722105	WithinRadical	BetweenLogographemes	5.2381
DB01F	騰	Word_034	10	Word_034_R2_6	221	128.0039062	20	61.04170926	1	Irregular	0.570758958	-1.769614585	0.396722105	WithinRadical	BetweenLogographemes	5.2381
DB03M	騰	Word_034	17	Word_034_R2_12	224	110.1135777	20	61.04170926	1	Irregular	0.570758958	-1.769614585	0.396722105	WithinRadical	BetweenLogographemes	5.2381
DB05F	騰	Word_034	10	Word_034_R2_6	225	158.9024858	20	61.04170926	1	Irregular	0.570758958	-1.769614585	0.396722105	WithinRadical	BetweenLogographemes	5.2381
DB05M	騰	Word_034	16	Word_034_R2_12	238	192.2628409	20	61.04170926	1	Irregular	0.570758958	-1.769614585	0.396722105	WithinRadical	BetweenLogographemes	5.2381
DB05F	騰	Word_034	9	Word_034_R2_5	247	188.0877455	20	61.04170926	1	Irregular	0.570758958	-1.769614585	0.396722105	WithinRadical	BetweenLogographemes	5.2381
DB09M	騰	Word_034	10	Word_034_R2_6	257	158.533908	20	61.04170926	1	Irregular	0.570758958	-1.769614585	0.396722105	WithinRadical	BetweenLogographemes	5.2381
DB09M	騰	Word_034	15	Word_034_R2_11	258	135.0296264	20	61.04170926	1	Irregular	0.570758958	-1.769614585	0.396722105	WithinRadical	BetweenLogographemes	5.2381
DB10F	騰	Word_034	10	Word_034_R2_6	259	229.3141949	20	61.04170926	1	Irregular	0.570758958	-1.769614585	0.396722105	WithinRadical	BetweenLogographemes	5.2381
DB07M	騰	Word_034	10	Word_034_R2_6	280	183.1420214	20	61.04170926	1	Irregular	0.570758958	-1.769614585	0.396722105	WithinRadical	BetweenLogographemes	5.2381
DB06M	騰	Word_034	16	Word_034_R2_12	306	81.98780397	20	61.04170926	1	Irregular	0.570758958	-1.769614585	0.396722105	WithinRadical	BetweenLogographemes	5.2381
DB10F	騰	Word_034	9	Word_034_R2_5	401	164.784708	20	61.04170926	1	Irregular	0.570758958	-1.769614585	0.396722105	WithinRadical	BetweenLogographemes	5.2381
DB02M	騰	Word_034	15	Word_034_R2_11	535	74.51845409	20	61.04170926	1	Irregular	0.570758958	-1.769614585	0.396722105	WithinRadical	BetweenLogographemes	5.2381
DB03M	騰	Word_034	11	Word_034_R2_6	563	145.9623239	20	61.04170926	1	Irregular	0.570758958	-1.769614585	0.396722105	WithinRadical	BetweenLogographemes	5.2381
DB06M	騰	Word_034	10	Word_034_R2_6	592	109.1787525	20	61.04170926	1	Irregular	0.570758958	-1.769614585	0.396722105	WithinRadical	BetweenLogographemes	5.2381
DB06F	蔔	Word_036	7	Word_036_R2_4	61	92.20086767	15	4.358257993	1	Regular	-2.068725996	-1.769614585	0.109040032	WithinRadical	BetweenLogographemes	4.04762
DB09F	蔔	Word_036	8	Word_036_R2_4	80	38.27531842	15	4.358257993	1	Regular	-2.068725996	-1.769614585	0.109040032	WithinRadical	BetweenLogographemes	4.04762
DB07M	蔔	Word_036	7	Word_036_R2_3	88	91.5259526	15	4.358257993	1	Regular	-2.068725996	-1.769614585	0.109040032	WithinRadical	BetweenLogographemes	4.04762
DB01M	蔔	Word_036	7	Word_036_R2_3	101	174.5537167	15	4.358257993	1	Regular	-2.068725996	-1.769614585	0.109040032	WithinRadical	BetweenLogographemes	4.04762
DB06M	蔔	Word_036	6	Word_036_R2_3	102	68.79680225	15	4.358257993	1	Regular	-2.068725996	-1.769614585	0.109040032	WithinRadical	BetweenLogographemes	4.04762
DB01M	蔔	Word_036	10	Word_036_R2_6	106	252.2855525	15	4.358257993	1	Regular	-2.068725996	-1.769614585	0.109040032	WithinRadical	BetweenLogographemes	4.04762
DB09M	蔔	Word_036	7	Word_036_R2_3	107	68.42514158	15	4.358257993	1	Regular	-2.068725996	-1.769614585	0.109040032	WithinRadical	BetweenLogographemes	4.04762
DB04M	蔔	Word_036	7	Word_036_R2_3	108	70.45565982	15	4.358257993	1	Regular	-2.068725996	-1.769614585	0.109040032	WithinRadical	BetweenLogographemes	4.04762
DB06F	蔔	Word_036	10	Word_036_R2_7	114	121.3342491	15	4.358257993	1	Regular	-2.068725996	-1.769614585	0.109040032	WithinRadical	BetweenLogographemes	4.04762
DB07F	蔔	Word_036	7	Word_036_R2_3	114	88.72992731	15	4.358257993	1	Regular	-2.068725996	-1.769614585	0.109040032	WithinRadical	BetweenLogographemes	4.04762
DB04M	蔔	Word_036	9	Word_036_R2_5	115	95.21029356	15	4.358257993	1	Regular	-2.068725996	-1.769614585	0.109040032	WithinRadical	BetweenLogographemes	4.04762
DB10F	蔔	Word_036	7	Word_036_R2_3	121	89	15	4.358257993	1	Regular	-2.068725996	-1.769614585	0.109040032	WithinRadical	BetweenLogographemes	4.04762
DB04F	蔔	Word_036	7	Word_036_R2_3	122	75.00666637	15	4.358257993	1	Regular	-2.068725996	-1.769614585	0.109040032	WithinRadical	BetweenLogographemes	4.04762
DB08F	蔔	Word_036	6	Word_036_R2_3	124	68.01470429	15	4.358257993	1	Regular	-2.068725996	-1.769614585	0.109040032	WithinRadical	BetweenLogographemes	4.04762
DB03F	蔔	Word_036	7	Word_036_R2_3	128	129.4681428	15	4.358257993	1	Regular	-2.068725996	-1.769614585	0.109040032	WithinRadical	BetweenLogographemes	4.04762
DB08M	蔔	Word_036	7	Word_036_R2_3	129	81.54140053	15	4.358257993	1	Regular	-2.068725996	-1.769614585	0.109040032	WithinRadical	BetweenLogographemes	4.04762
DB08F	蔔	Word_036	9	Word_036_R2_6	137	102.8834292	15	4.358257993	1	Regular	-2.068725996	-1.769614585	0.109040032	WithinRadical	BetweenLogographemes	4.04762
DB09F	蔔	Word_036	10	Word_036_R2_6	140	110.7248843	15	4.358257993	1	Regular	-2.068725996	-1.769614585	0.109040032	WithinRadical	BetweenLogographemes	4.04762
DB08M	蔔	Word_036	6	Word_036_R2_2	141	154.7772593	15	4.358257993	1	Regular	-2.068725996	-1.769614585	0.109040032	WithinRadical	BetweenLogographemes	4.04762
DB09M	蔔	Word_036	10	Word_036_R2_6	141	90.24965374	15	4.358257993	1	Regular	-2.068725996	-1.769614585	0.109040032	WithinRadical	BetweenLogographemes	4.04762
DB01F	蔔	Word_036	7	Word_036_R2_3	143	66.12866247	15	4.358257993	1	Regular	-2.068725996	-1.769614585	0.109040032	WithinRadical	BetweenLogographemes	4.04762
DB02F	蔔	Word_036	10	Word_036_R2_6	143	101.6070864	15	4.358257993	1	Regular	-2.068725996	-1.769614585	0.109040032	WithinRadical	BetweenLogographemes	4.04762
DB06M	蔔	Word_036	9	Word_036_R2_6	143	56.08029957	15	4.358257993	1	Regular	-2.068725996	-1.769614585	0.109040032	WithinRadical	BetweenLogographemes	4.04762
DB04F	蔔	Word_036	10	Word_036_R2_6	161	121.9385091	15	4.358257993	1	Regular	-2.068725996	-1.769614585	0.109040032	WithinRadical	BetweenLogographemes	4.04762
DB07F	蔔	Word_036	10	Word_036_R2_6	162	101.9656805	15	4.358257993	1	Regular	-2.068725996	-1.769614585	0.109040032	WithinRadical	BetweenLogographemes	4.04762
DB02M	蔔	Word_036	7	Word_036_R2_3	168	61.58733636	15	4.358257993	1	Regular	-2.068725996	-1.769614585	0.109040032	WithinRadical	BetweenLogographemes	4.04762
DB03F	蔔	Word_036	10	Word_036_R2_6	168	194.1648784	15	4.358257993	1	Regular	-2.068725996	-1.769614585	0.109040032	WithinRadical	BetweenLogographemes	4.04762
DB06F	蔔	Word_036	6	Word_036_R2_3	169	241.0145224	15	4.358257993	1	Regular	-2.068725996	-1.769614585	0.109040032	WithinRadical	BetweenLogographemes	4.04762
DB01F	蔔	Word_036	10	Word_036_R2_6	190	103.8460399	15	4.358257993	1	Regular	-2.068725996	-1.769614585	0.109040032	WithinRadical	BetweenLogographemes	4.04762
DB08M	蔔	Word_036	8	Word_036_R2_4	196	117.6520293	15	4.358257993	1	Regular	-2.068725996	-1.769614585	0.109040032	WithinRadical	BetweenLogographemes	4.04762
DB02M	蔔	Word_036	10	Word_036_R2_6	202	115.1564154	15	4.358257993	1	Regular	-2.068725996	-1.769614585	0.109040032	WithinRadical	BetweenLogographemes	4.04762
DB05M	蔔	Word_036	7	Word_036_R2_3	204	132.3102415	15	4.358257993	1	Regular	-2.068725996	-1.769614585	0.109040032	WithinRadical	BetweenLogographemes	4.04762
DB01M	蔔	Word_036	6	Word_036_R2_2	223	258.4279397	15	4.358257993	1	Regular	-2.068725996	-1.769614585	0.109040032	WithinRadical	BetweenLogographemes	4.04762
DB04M	蔔	Word_036	6	Word_036_R2_2	224	221.1085706	15	4.358257993	1	Regular	-2.068725996	-1.769614585	0.109040032	WithinRadical	BetweenLogographemes	4.04762
DB03M	蔔	Word_036	8	Word_036_R2_4	228	99.86490875	15	4.358257993	1	Regular	-2.068725996	-1.769614585	0.109040032	WithinRadical	BetweenLogographemes	4.04762
DB05M	蔔	Word_036	10	Word_036_R2_6	232	158.420327	15	4.358257993	1	Regular	-2.068725996	-1.769614585	0.109040032	WithinRadical	BetweenLogographemes	4.04762
DB02F	蔔	Word_036	7	Word_036_R2_3	235	100.0049999	15	4.358257993	1	Regular	-2.068725996	-1.769614585	0.109040032	WithinRadical	BetweenLogographemes	4.04762
DB10F	蔔	Word_036	10	Word_036_R2_6	237	120.2206305	15	4.358257993	1	Regular	-2.068725996	-1.769614585	0.109040032	WithinRadical	BetweenLogographemes	4.04762
DB05F	蔔	Word_036	6	Word_036_R2_3	245	70.38465742	15	4.358257993	1	Regular	-2.068725996	-1.769614585	0.109040032	WithinRadical	BetweenLogographemes	4.04762
DB08F	蔔	Word_036	5	Word_036_R2_2	259	286.7228627	15	4.358257993	1	Regular	-2.068725996	-1.769614585	0.109040032	WithinRadical	BetweenLogographemes	4.04762
DB02F	蔔	Word_036	6	Word_036_R2_2	271	205.2315765	15	4.358257993	1	Regular	-2.068725996	-1.769614585	0.109040032	WithinRadical	BetweenLogographemes	4.04762
DB03M	蔔	Word_036	6	Word_036_R2_2	275	6.403124237	15	4.358257993	1	Regular	-2.068725996	-1.769614585	0.109040032	WithinRadical	BetweenLogographemes	4.04762
DB03M	蔔	Word_036	11	Word_036_R2_7	276	149.0134222	15	4.358257993	1	Regular	-2.068725996	-1.769614585	0.109040032	WithinRadical	BetweenLogographemes	4.04762
DB09F	蔔	Word_036	6	Word_036_R2_2	276	223.2890503	15	4.358257993	1	Regular	-2.068725996	-1.769614585	0.109040032	WithinRadical	BetweenLogographemes	4.04762
DB04F	蔔	Word_036	6	Word_036_R2_2	285	242.6375898	15	4.358257993	1	Regular	-2.068725996	-1.769614585	0.109040032	WithinRadical	BetweenLogographemes	4.04762
DB03F	蔔	Word_036	6	Word_036_R2_2	304	398.3779612	15	4.358257993	1	Regular	-2.068725996	-1.769614585	0.109040032	WithinRadical	BetweenLogographemes	4.04762
DB05F	蔔	Word_036	8	Word_036_R2_5	307	122.8739191	15	4.358257993	1	Regular	-2.068725996	-1.769614585	0.109040032	WithinRadical	BetweenLogographemes	4.04762
DB09M	蔔	Word_036	6	Word_036_R2_2	315	168.7601849	15	4.358257993	1	Regular	-2.068725996	-1.769614585	0.109040032	WithinRadical	BetweenLogographemes	4.04762
DB07M	蔔	Word_036	6	Word_036_R2_2	320	278.179798	15	4.358257993	1	Regular	-2.068725996	-1.769614585	0.109040032	WithinRadical	BetweenLogographemes	4.04762
DB01F	蔔	Word_036	6	Word_036_R2_2	392	257.4839801	15	4.358257993	1	Regular	-2.068725996	-1.769614585	0.109040032	WithinRadical	BetweenLogographemes	4.04762
DB05M	蔔	Word_036	6	Word_036_R2_2	442	230.1238797	15	4.358257993	1	Regular	-2.068725996	-1.769614585	0.109040032	WithinRadical	BetweenLogographemes	4.04762
DB02M	蔔	Word_036	6	Word_036_R2_2	444	204.4431461	15	4.358257993	1	Regular	-2.068725996	-1.769614585	0.109040032	WithinRadical	BetweenLogographemes	4.04762
DB06M	蔔	Word_036	5	Word_036_R2_2	456	125.8014308	15	4.358257993	1	Regular	-2.068725996	-1.769614585	0.109040032	WithinRadical	BetweenLogographemes	4.04762
DB07F	蔔	Word_036	6	Word_036_R2_2	489	169.3871306	15	4.358257993	1	Regular	-2.068725996	-1.769614585	0.109040032	WithinRadical	BetweenLogographemes	4.04762
DB10F	蔔	Word_036	6	Word_036_R2_2	504	233.0064377	15	4.358257993	1	Regular	-2.068725996	-1.769614585	0.109040032	WithinRadical	BetweenLogographemes	4.04762
DB05F	蔔	Word_036	5	Word_036_R2_2	632	274.8708788	15	4.358257993	1	Regular	-2.068725996	-1.769614585	0.109040032	WithinRadical	BetweenLogographemes	4.04762
DB03M	蔔	Word_036	7	Word_036_R2_3	659	232.7101201	15	4.358257993	1	Regular	-2.068725996	-1.769614585	0.109040032	WithinRadical	BetweenLogographemes	4.04762
DB07M	蔔	Word_036	10	Word_036_R2_6	1001	203.2732152	15	4.358257993	1	Regular	-2.068725996	-1.769614585	0.109040032	WithinRadical	BetweenLogographemes	4.04762
DB06F	搔	Word_037	6	Word_037_R2_3	76	65.51335742	13	3.601434749	3	Irregular	-2.259466124	-0.671002296	-0.034060812	WithinRadical	BetweenLogographemes	4.94737
DB10M	搔	Word_037	5	Word_037_R2_2	106	137.7534029	13	3.601434749	3	Irregular	-2.259466124	-0.671002296	-0.034060812	WithinRadical	BetweenLogographemes	4.94737
DB03M	搔	Word_037	9	Word_037_R2_6	109	33.30165161	13	3.601434749	3	Irregular	-2.259466124	-0.671002296	-0.034060812	WithinRadical	BetweenLogographemes	4.94737
DB02F	搔	Word_037	6	Word_037_R2_3	115	94.41398202	13	3.601434749	3	Irregular	-2.259466124	-0.671002296	-0.034060812	WithinRadical	BetweenLogographemes	4.94737
DB04M	搔	Word_037	4	Word_037_R2_1	122	155.5892027	13	3.601434749	3	Irregular	-2.259466124	-0.671002296	-0.034060812	WithinRadical	BetweenLogographemes	4.94737
DB06F	搔	Word_037	5	Word_037_R2_2	126	149.4021419	13	3.601434749	3	Irregular	-2.259466124	-0.671002296	-0.034060812	WithinRadical	BetweenLogographemes	4.94737
DB03F	搔	Word_037	6	Word_037_R2_3	127	133.8207757	13	3.601434749	3	Irregular	-2.259466124	-0.671002296	-0.034060812	WithinRadical	BetweenLogographemes	4.94737
DB04M	搔	Word_037	5	Word_037_R2_2	129	90.25519376	13	3.601434749	3	Irregular	-2.259466124	-0.671002296	-0.034060812	WithinRadical	BetweenLogographemes	4.94737
DB08M	搔	Word_037	5	Word_037_R2_2	129	138.5388032	13	3.601434749	3	Irregular	-2.259466124	-0.671002296	-0.034060812	WithinRadical	BetweenLogographemes	4.94737
DB01M	搔	Word_037	5	Word_037_R2_2	131	197.2536438	13	3.601434749	3	Irregular	-2.259466124	-0.671002296	-0.034060812	WithinRadical	BetweenLogographemes	4.94737
DB01M	搔	Word_037	6	Word_037_R2_3	142	161.2978611	13	3.601434749	3	Irregular	-2.259466124	-0.671002296	-0.034060812	WithinRadical	BetweenLogographemes	4.94737
DB08F	搔	Word_037	5	Word_037_R2_2	142	151.4001321	13	3.601434749	3	Irregular	-2.259466124	-0.671002296	-0.034060812	WithinRadical	BetweenLogographemes	4.94737
DB01M	搔	Word_037	7	Word_037_R2_4	143	59.54829972	13	3.601434749	3	Irregular	-2.259466124	-0.671002296	-0.034060812	WithinRadical	BetweenLogographemes	4.94737
DB08M	搔	Word_037	6	Word_037_R2_3	143	71.47027354	13	3.601434749	3	Irregular	-2.259466124	-0.671002296	-0.034060812	WithinRadical	BetweenLogographemes	4.94737
DB02F	搔	Word_037	5	Word_037_R2_2	146	112.3788236	13	3.601434749	3	Irregular	-2.259466124	-0.671002296	-0.034060812	WithinRadical	BetweenLogographemes	4.94737
DB08F	搔	Word_037	6	Word_037_R2_3	147	111	13	3.601434749	3	Irregular	-2.259466124	-0.671002296	-0.034060812	WithinRadical	BetweenLogographemes	4.94737
DB08F	搔	Word_037	7	Word_037_R2_4	163	58.46366393	13	3.601434749	3	Irregular	-2.259466124	-0.671002296	-0.034060812	WithinRadical	BetweenLogographemes	4.94737
DB10M	搔	Word_037	6	Word_037_R2_3	164	165.4357881	13	3.601434749	3	Irregular	-2.259466124	-0.671002296	-0.034060812	WithinRadical	BetweenLogographemes	4.94737
DB05F	搔	Word_037	6	Word_037_R2_3	169	110.4943437	13	3.601434749	3	Irregular	-2.259466124	-0.671002296	-0.034060812	WithinRadical	BetweenLogographemes	4.94737
DB05M	搔	Word_037	5	Word_037_R2_2	174	168.1814496	13	3.601434749	3	Irregular	-2.259466124	-0.671002296	-0.034060812	WithinRadical	BetweenLogographemes	4.94737
DB01F	搔	Word_037	7	Word_037_R2_4	178	65.37583651	13	3.601434749	3	Irregular	-2.259466124	-0.671002296	-0.034060812	WithinRadical	BetweenLogographemes	4.94737
DB02F	搔	Word_037	7	Word_037_R2_4	184	100.2447006	13	3.601434749	3	Irregular	-2.259466124	-0.671002296	-0.034060812	WithinRadical	BetweenLogographemes	4.94737
DB10F	搔	Word_037	6	Word_037_R2_3	196	96.93296653	13	3.601434749	3	Irregular	-2.259466124	-0.671002296	-0.034060812	WithinRadical	BetweenLogographemes	4.94737
DB10F	搔	Word_037	5	Word_037_R2_2	197	196.7968496	13	3.601434749	3	Irregular	-2.259466124	-0.671002296	-0.034060812	WithinRadical	BetweenLogographemes	4.94737
DB05F	搔	Word_037	5	Word_037_R2_2	204	145	13	3.601434749	3	Irregular	-2.259466124	-0.671002296	-0.034060812	WithinRadical	BetweenLogographemes	4.94737
DB01F	搔	Word_037	6	Word_037_R2_3	205	104.2161216	13	3.601434749	3	Irregular	-2.259466124	-0.671002296	-0.034060812	WithinRadical	BetweenLogographemes	4.94737
DB06F	搔	Word_037	7	Word_037_R2_4	207	61.98386887	13	3.601434749	3	Irregular	-2.259466124	-0.671002296	-0.034060812	WithinRadical	BetweenLogographemes	4.94737
DB04F	搔	Word_037	6	Word_037_R2_3	210	103.4456379	13	3.601434749	3	Irregular	-2.259466124	-0.671002296	-0.034060812	WithinRadical	BetweenLogographemes	4.94737
DB06M	搔	Word_037	6	Word_037_R2_3	210	76.38062582	13	3.601434749	3	Irregular	-2.259466124	-0.671002296	-0.034060812	WithinRadical	BetweenLogographemes	4.94737
DB06M	搔	Word_037	7	Word_037_R2_4	211	67	13	3.601434749	3	Irregular	-2.259466124	-0.671002296	-0.034060812	WithinRadical	BetweenLogographemes	4.94737
DB07M	搔	Word_037	6	Word_037_R2_3	211	125.399362	13	3.601434749	3	Irregular	-2.259466124	-0.671002296	-0.034060812	WithinRadical	BetweenLogographemes	4.94737
DB01F	搔	Word_037	5	Word_037_R2_2	215	138.1339929	13	3.601434749	3	Irregular	-2.259466124	-0.671002296	-0.034060812	WithinRadical	BetweenLogographemes	4.94737
DB03M	搔	Word_037	7	Word_037_R2_4	216	106.8877916	13	3.601434749	3	Irregular	-2.259466124	-0.671002296	-0.034060812	WithinRadical	BetweenLogographemes	4.94737
DB09M	搔	Word_037	5	Word_037_R2_1	217	130.5986217	13	3.601434749	3	Irregular	-2.259466124	-0.671002296	-0.034060812	WithinRadical	BetweenLogographemes	4.94737
DB03F	搔	Word_037	7	Word_037_R2_4	218	92.56540835	13	3.601434749	3	Irregular	-2.259466124	-0.671002296	-0.034060812	WithinRadical	BetweenLogographemes	4.94737
DB04F	搔	Word_037	5	Word_037_R2_2	221	179.2121648	13	3.601434749	3	Irregular	-2.259466124	-0.671002296	-0.034060812	WithinRadical	BetweenLogographemes	4.94737
DB07M	搔	Word_037	5	Word_037_R2_2	221	145.0413734	13	3.601434749	3	Irregular	-2.259466124	-0.671002296	-0.034060812	WithinRadical	BetweenLogographemes	4.94737
DB09F	搔	Word_037	7	Word_037_R2_4	221	66.28725368	13	3.601434749	3	Irregular	-2.259466124	-0.671002296	-0.034060812	WithinRadical	BetweenLogographemes	4.94737
DB09F	搔	Word_037	6	Word_037_R2_3	222	96.25487001	13	3.601434749	3	Irregular	-2.259466124	-0.671002296	-0.034060812	WithinRadical	BetweenLogographemes	4.94737
DB09F	搔	Word_037	5	Word_037_R2_2	245	199.9724981	13	3.601434749	3	Irregular	-2.259466124	-0.671002296	-0.034060812	WithinRadical	BetweenLogographemes	4.94737
DB07M	搔	Word_037	7	Word_037_R2_4	255	110.5486318	13	3.601434749	3	Irregular	-2.259466124	-0.671002296	-0.034060812	WithinRadical	BetweenLogographemes	4.94737
DB03F	搔	Word_037	5	Word_037_R2_2	258	268.8828741	13	3.601434749	3	Irregular	-2.259466124	-0.671002296	-0.034060812	WithinRadical	BetweenLogographemes	4.94737
DB06M	搔	Word_037	5	Word_037_R2_2	259	214.848784	13	3.601434749	3	Irregular	-2.259466124	-0.671002296	-0.034060812	WithinRadical	BetweenLogographemes	4.94737
DB05M	搔	Word_037	7	Word_037_R2_4	263	96.13012015	13	3.601434749	3	Irregular	-2.259466124	-0.671002296	-0.034060812	WithinRadical	BetweenLogographemes	4.94737
DB04F	搔	Word_037	7	Word_037_R2_4	277	105.3233118	13	3.601434749	3	Irregular	-2.259466124	-0.671002296	-0.034060812	WithinRadical	BetweenLogographemes	4.94737
DB04M	搔	Word_037	6	Word_037_R2_3	280	80.00624976	13	3.601434749	3	Irregular	-2.259466124	-0.671002296	-0.034060812	WithinRadical	BetweenLogographemes	4.94737
DB02M	搔	Word_037	5	Word_037_R2_2	285	165.7015389	13	3.601434749	3	Irregular	-2.259466124	-0.671002296	-0.034060812	WithinRadical	BetweenLogographemes	4.94737
DB09M	搔	Word_037	6	Word_037_R2_2	286	108.2681855	13	3.601434749	3	Irregular	-2.259466124	-0.671002296	-0.034060812	WithinRadical	BetweenLogographemes	4.94737
DB10M	搔	Word_037	7	Word_037_R2_4	302	91.0933587	13	3.601434749	3	Irregular	-2.259466124	-0.671002296	-0.034060812	WithinRadical	BetweenLogographemes	4.94737
DB05M	搔	Word_037	6	Word_037_R2_3	320	157.8353573	13	3.601434749	3	Irregular	-2.259466124	-0.671002296	-0.034060812	WithinRadical	BetweenLogographemes	4.94737
DB03M	搔	Word_037	6	Word_037_R2_3	330	245.8393785	13	3.601434749	3	Irregular	-2.259466124	-0.671002296	-0.034060812	WithinRadical	BetweenLogographemes	4.94737
DB09M	搔	Word_037	7	Word_037_R2_3	371	44.28317965	13	3.601434749	3	Irregular	-2.259466124	-0.671002296	-0.034060812	WithinRadical	BetweenLogographemes	4.94737
DB08M	搔	Word_037	7	Word_037_R2_4	387	85.38149682	13	3.601434749	3	Irregular	-2.259466124	-0.671002296	-0.034060812	WithinRadical	BetweenLogographemes	4.94737
DB10F	搔	Word_037	7	Word_037_R2_4	415	112.8716085	13	3.601434749	3	Irregular	-2.259466124	-0.671002296	-0.034060812	WithinRadical	BetweenLogographemes	4.94737
DB02M	搔	Word_037	7	Word_037_R2_4	570	43.08131846	13	3.601434749	3	Irregular	-2.259466124	-0.671002296	-0.034060812	WithinRadical	BetweenLogographemes	4.94737
DB05F	搔	Word_037	7	Word_037_R2_4	654	84.71717653	13	3.601434749	3	Irregular	-2.259466124	-0.671002296	-0.034060812	WithinRadical	BetweenLogographemes	4.94737
DB02M	搔	Word_037	6	Word_037_R2_3	874	113.4416149	13	3.601434749	3	Irregular	-2.259466124	-0.671002296	-0.034060812	WithinRadical	BetweenLogographemes	4.94737
DB05M	葱	Word_038	8	Word_038_R2_4	58	102.4597482	13	3.340461216	1	Regular	-2.334689545	-1.769614585	-0.034060812	WithinRadical	BetweenLogographemes	4.04545
DB04M	葱	Word_038	5	Word_038_R2_1	81	67.0298441	13	3.340461216	1	Regular	-2.334689545	-1.769614585	-0.034060812	WithinRadical	BetweenLogographemes	4.04545
DB08F	葱	Word_038	7	Word_038_R2_4	88	85.47514259	13	3.340461216	1	Regular	-2.334689545	-1.769614585	-0.034060812	WithinRadical	BetweenLogographemes	4.04545
DB01M	葱	Word_038	8	Word_038_R2_4	94	75.32595834	13	3.340461216	1	Regular	-2.334689545	-1.769614585	-0.034060812	WithinRadical	BetweenLogographemes	4.04545
DB04F	葱	Word_038	8	Word_038_R2_4	96	80.32434251	13	3.340461216	1	Regular	-2.334689545	-1.769614585	-0.034060812	WithinRadical	BetweenLogographemes	4.04545
DB04M	葱	Word_038	7	Word_038_R2_3	108	93.47726996	13	3.340461216	1	Regular	-2.334689545	-1.769614585	-0.034060812	WithinRadical	BetweenLogographemes	4.04545
DB07M	葱	Word_038	8	Word_038_R2_4	108	81.74350127	13	3.340461216	1	Regular	-2.334689545	-1.769614585	-0.034060812	WithinRadical	BetweenLogographemes	4.04545
DB08F	葱	Word_038	5	Word_038_R2_2	109	129.8345101	13	3.340461216	1	Regular	-2.334689545	-1.769614585	-0.034060812	WithinRadical	BetweenLogographemes	4.04545
DB09F	葱	Word_038	6	Word_038_R2_2	110	96.50906693	13	3.340461216	1	Regular	-2.334689545	-1.769614585	-0.034060812	WithinRadical	BetweenLogographemes	4.04545
DB06M	葱	Word_038	6	Word_038_R2_2	115	69.35416354	13	3.340461216	1	Regular	-2.334689545	-1.769614585	-0.034060812	WithinRadical	BetweenLogographemes	4.04545
DB07F	葱	Word_038	8	Word_038_R2_4	116	72.0624729	13	3.340461216	1	Regular	-2.334689545	-1.769614585	-0.034060812	WithinRadical	BetweenLogographemes	4.04545
DB10M	葱	Word_038	8	Word_038_R2_4	119	101.2027668	13	3.340461216	1	Regular	-2.334689545	-1.769614585	-0.034060812	WithinRadical	BetweenLogographemes	4.04545
DB02M	葱	Word_038	8	Word_038_R2_4	122	115.7670074	13	3.340461216	1	Regular	-2.334689545	-1.769614585	-0.034060812	WithinRadical	BetweenLogographemes	4.04545
DB03M	葱	Word_038	8	Word_038_R2_4	123	100.019998	13	3.340461216	1	Regular	-2.334689545	-1.769614585	-0.034060812	WithinRadical	BetweenLogographemes	4.04545
DB09M	葱	Word_038	8	Word_038_R2_4	128	76.53103945	13	3.340461216	1	Regular	-2.334689545	-1.769614585	-0.034060812	WithinRadical	BetweenLogographemes	4.04545
DB03F	葱	Word_038	8	Word_038_R2_4	139	142.6218777	13	3.340461216	1	Regular	-2.334689545	-1.769614585	-0.034060812	WithinRadical	BetweenLogographemes	4.04545
DB04F	葱	Word_038	6	Word_038_R2_2	141	109.0779538	13	3.340461216	1	Regular	-2.334689545	-1.769614585	-0.034060812	WithinRadical	BetweenLogographemes	4.04545
DB05F	葱	Word_038	7	Word_038_R2_4	141	87.66413178	13	3.340461216	1	Regular	-2.334689545	-1.769614585	-0.034060812	WithinRadical	BetweenLogographemes	4.04545
DB03F	葱	Word_038	6	Word_038_R2_2	143	153.160047	13	3.340461216	1	Regular	-2.334689545	-1.769614585	-0.034060812	WithinRadical	BetweenLogographemes	4.04545
DB08M	葱	Word_038	8	Word_038_R2_4	143	47.5394573	13	3.340461216	1	Regular	-2.334689545	-1.769614585	-0.034060812	WithinRadical	BetweenLogographemes	4.04545
DB08M	葱	Word_038	6	Word_038_R2_2	149	84.52810184	13	3.340461216	1	Regular	-2.334689545	-1.769614585	-0.034060812	WithinRadical	BetweenLogographemes	4.04545
DB06F	葱	Word_038	8	Word_038_R2_4	154	39.56008089	13	3.340461216	1	Regular	-2.334689545	-1.769614585	-0.034060812	WithinRadical	BetweenLogographemes	4.04545
DB07F	葱	Word_038	6	Word_038_R2_2	154	103.0776406	13	3.340461216	1	Regular	-2.334689545	-1.769614585	-0.034060812	WithinRadical	BetweenLogographemes	4.04545
DB10F	葱	Word_038	6	Word_038_R2_2	155	115.3646393	13	3.340461216	1	Regular	-2.334689545	-1.769614585	-0.034060812	WithinRadical	BetweenLogographemes	4.04545
DB05M	葱	Word_038	6	Word_038_R2_2	156	173.9338955	13	3.340461216	1	Regular	-2.334689545	-1.769614585	-0.034060812	WithinRadical	BetweenLogographemes	4.04545
DB10F	葱	Word_038	8	Word_038_R2_4	156	70.17834424	13	3.340461216	1	Regular	-2.334689545	-1.769614585	-0.034060812	WithinRadical	BetweenLogographemes	4.04545
DB07M	葱	Word_038	6	Word_038_R2_2	157	125.8014308	13	3.340461216	1	Regular	-2.334689545	-1.769614585	-0.034060812	WithinRadical	BetweenLogographemes	4.04545
DB06F	葱	Word_038	6	Word_038_R2_2	162	83.86894539	13	3.340461216	1	Regular	-2.334689545	-1.769614585	-0.034060812	WithinRadical	BetweenLogographemes	4.04545
DB06M	葱	Word_038	8	Word_038_R2_4	163	58.79625838	13	3.340461216	1	Regular	-2.334689545	-1.769614585	-0.034060812	WithinRadical	BetweenLogographemes	4.04545
DB09F	葱	Word_038	8	Word_038_R2_4	164	84.77027781	13	3.340461216	1	Regular	-2.334689545	-1.769614585	-0.034060812	WithinRadical	BetweenLogographemes	4.04545
DB02M	葱	Word_038	6	Word_038_R2_2	169	95	13	3.340461216	1	Regular	-2.334689545	-1.769614585	-0.034060812	WithinRadical	BetweenLogographemes	4.04545
DB01F	葱	Word_038	9	Word_038_R2_5	169	175.0257124	13	3.340461216	1	Regular	-2.334689545	-1.769614585	-0.034060812	WithinRadical	BetweenLogographemes	4.04545
DB03M	葱	Word_038	6	Word_038_R2_2	178	114.3896848	13	3.340461216	1	Regular	-2.334689545	-1.769614585	-0.034060812	WithinRadical	BetweenLogographemes	4.04545
DB01M	葱	Word_038	6	Word_038_R2_2	190	117.034183	13	3.340461216	1	Regular	-2.334689545	-1.769614585	-0.034060812	WithinRadical	BetweenLogographemes	4.04545
DB01F	葱	Word_038	8	Word_038_R2_4	190	94.11163584	13	3.340461216	1	Regular	-2.334689545	-1.769614585	-0.034060812	WithinRadical	BetweenLogographemes	4.04545
DB04F	葱	Word_038	9	Word_038_R2_5	190	184.8377667	13	3.340461216	1	Regular	-2.334689545	-1.769614585	-0.034060812	WithinRadical	BetweenLogographemes	4.04545
DB10M	葱	Word_038	6	Word_038_R2_2	197	136.1322886	13	3.340461216	1	Regular	-2.334689545	-1.769614585	-0.034060812	WithinRadical	BetweenLogographemes	4.04545
DB01M	葱	Word_038	9	Word_038_R2_5	200	225.8428657	13	3.340461216	1	Regular	-2.334689545	-1.769614585	-0.034060812	WithinRadical	BetweenLogographemes	4.04545
DB03F	葱	Word_038	9	Word_038_R2_5	202	286.2725974	13	3.340461216	1	Regular	-2.334689545	-1.769614585	-0.034060812	WithinRadical	BetweenLogographemes	4.04545
DB08F	葱	Word_038	8	Word_038_R2_5	202	146.812806	13	3.340461216	1	Regular	-2.334689545	-1.769614585	-0.034060812	WithinRadical	BetweenLogographemes	4.04545
DB05M	葱	Word_038	9	Word_038_R2_5	204	134.1118936	13	3.340461216	1	Regular	-2.334689545	-1.769614585	-0.034060812	WithinRadical	BetweenLogographemes	4.04545
DB09M	葱	Word_038	6	Word_038_R2_2	204	89.4427191	13	3.340461216	1	Regular	-2.334689545	-1.769614585	-0.034060812	WithinRadical	BetweenLogographemes	4.04545
DB05F	葱	Word_038	5	Word_038_R2_2	210	94.33981132	13	3.340461216	1	Regular	-2.334689545	-1.769614585	-0.034060812	WithinRadical	BetweenLogographemes	4.04545
DB02F	葱	Word_038	8	Word_038_R2_4	217	54.81788029	13	3.340461216	1	Regular	-2.334689545	-1.769614585	-0.034060812	WithinRadical	BetweenLogographemes	4.04545
DB08M	葱	Word_038	9	Word_038_R2_5	241	123.4827923	13	3.340461216	1	Regular	-2.334689545	-1.769614585	-0.034060812	WithinRadical	BetweenLogographemes	4.04545
DB02M	葱	Word_038	9	Word_038_R2_5	258	236.3725872	13	3.340461216	1	Regular	-2.334689545	-1.769614585	-0.034060812	WithinRadical	BetweenLogographemes	4.04545
DB09M	葱	Word_038	9	Word_038_R2_5	265	182.2580588	13	3.340461216	1	Regular	-2.334689545	-1.769614585	-0.034060812	WithinRadical	BetweenLogographemes	4.04545
DB01F	葱	Word_038	6	Word_038_R2_2	278	154.3113735	13	3.340461216	1	Regular	-2.334689545	-1.769614585	-0.034060812	WithinRadical	BetweenLogographemes	4.04545
DB02F	葱	Word_038	6	Word_038_R2_2	282	93.60555539	13	3.340461216	1	Regular	-2.334689545	-1.769614585	-0.034060812	WithinRadical	BetweenLogographemes	4.04545
DB09F	葱	Word_038	9	Word_038_R2_5	283	117.7454882	13	3.340461216	1	Regular	-2.334689545	-1.769614585	-0.034060812	WithinRadical	BetweenLogographemes	4.04545
DB03M	葱	Word_038	9	Word_038_R2_5	291	220.4767561	13	3.340461216	1	Regular	-2.334689545	-1.769614585	-0.034060812	WithinRadical	BetweenLogographemes	4.04545
DB07F	葱	Word_038	9	Word_038_R2_5	296	178.1010949	13	3.340461216	1	Regular	-2.334689545	-1.769614585	-0.034060812	WithinRadical	BetweenLogographemes	4.04545
DB10M	葱	Word_038	9	Word_038_R2_5	344	129.8345101	13	3.340461216	1	Regular	-2.334689545	-1.769614585	-0.034060812	WithinRadical	BetweenLogographemes	4.04545
DB10F	葱	Word_038	9	Word_038_R2_5	434	160.9099127	13	3.340461216	1	Regular	-2.334689545	-1.769614585	-0.034060812	WithinRadical	BetweenLogographemes	4.04545
DB02F	葱	Word_038	9	Word_038_R2_5	436	176.3859405	13	3.340461216	1	Regular	-2.334689545	-1.769614585	-0.034060812	WithinRadical	BetweenLogographemes	4.04545
DB06M	葱	Word_038	9	Word_038_R2_5	482	91.30169768	13	3.340461216	1	Regular	-2.334689545	-1.769614585	-0.034060812	WithinRadical	BetweenLogographemes	4.04545
DB07M	葱	Word_038	9	Word_038_R2_5	536	208.4250465	13	3.340461216	1	Regular	-2.334689545	-1.769614585	-0.034060812	WithinRadical	BetweenLogographemes	4.04545
DB05F	葱	Word_038	8	Word_038_R2_5	613	181.4717609	13	3.340461216	1	Regular	-2.334689545	-1.769614585	-0.034060812	WithinRadical	BetweenLogographemes	4.04545
DB06F	葱	Word_038	9	Word_038_R2_5	910	129.6341005	13	3.340461216	1	Regular	-2.334689545	-1.769614585	-0.034060812	WithinRadical	BetweenLogographemes	4.04545
DB06F	座	Word_039	5	Word_039_R2_2	82	88.6171541	10	241.5831991	2	Regular	1.946415492	-1.076467404	-0.296425076	WithinRadical	BetweenLogographemes	3.38095
DB03F	座	Word_039	7	Word_039_R2_4	88	225.2043516	10	241.5831991	2	Regular	1.946415492	-1.076467404	-0.296425076	WithinRadical	BetweenLogographemes	3.38095
DB04F	座	Word_039	5	Word_039_R2_2	92	84.21995013	10	241.5831991	2	Regular	1.946415492	-1.076467404	-0.296425076	WithinRadical	BetweenLogographemes	3.38095
DB04M	座	Word_039	5	Word_039_R2_2	95	62.64183905	10	241.5831991	2	Regular	1.946415492	-1.076467404	-0.296425076	WithinRadical	BetweenLogographemes	3.38095
DB06M	座	Word_039	5	Word_039_R2_2	96	87.7268488	10	241.5831991	2	Regular	1.946415492	-1.076467404	-0.296425076	WithinRadical	BetweenLogographemes	3.38095
DB07F	座	Word_039	6	Word_039_R2_3	97	180.4716044	10	241.5831991	2	Regular	1.946415492	-1.076467404	-0.296425076	WithinRadical	BetweenLogographemes	3.38095
DB06F	座	Word_039	7	Word_039_R2_4	109	126.8463638	10	241.5831991	2	Regular	1.946415492	-1.076467404	-0.296425076	WithinRadical	BetweenLogographemes	3.38095
DB03F	座	Word_039	5	Word_039_R2_2	114	138.8524397	10	241.5831991	2	Regular	1.946415492	-1.076467404	-0.296425076	WithinRadical	BetweenLogographemes	3.38095
DB04F	座	Word_039	7	Word_039_R2_4	114	121.5935854	10	241.5831991	2	Regular	1.946415492	-1.076467404	-0.296425076	WithinRadical	BetweenLogographemes	3.38095
DB06M	座	Word_039	6	Word_039_R2_3	116	153.2644773	10	241.5831991	2	Regular	1.946415492	-1.076467404	-0.296425076	WithinRadical	BetweenLogographemes	3.38095
DB08F	座	Word_039	5	Word_039_R2_2	116	89.80534505	10	241.5831991	2	Regular	1.946415492	-1.076467404	-0.296425076	WithinRadical	BetweenLogographemes	3.38095
DB03F	座	Word_039	8	Word_039_R2_5	117	116.3872845	10	241.5831991	2	Regular	1.946415492	-1.076467404	-0.296425076	WithinRadical	BetweenLogographemes	3.38095
DB07M	座	Word_039	5	Word_039_R2_2	125	134.617978	10	241.5831991	2	Regular	1.946415492	-1.076467404	-0.296425076	WithinRadical	BetweenLogographemes	3.38095
DB02F	座	Word_039	5	Word_039_R2_2	126	104.0432602	10	241.5831991	2	Regular	1.946415492	-1.076467404	-0.296425076	WithinRadical	BetweenLogographemes	3.38095
DB09F	座	Word_039	5	Word_039_R2_2	134	95.13148795	10	241.5831991	2	Regular	1.946415492	-1.076467404	-0.296425076	WithinRadical	BetweenLogographemes	3.38095
DB02M	座	Word_039	6	Word_039_R2_2	135	108.2081328	10	241.5831991	2	Regular	1.946415492	-1.076467404	-0.296425076	WithinRadical	BetweenLogographemes	3.38095
DB10F	座	Word_039	5	Word_039_R2_2	135	128.3160161	10	241.5831991	2	Regular	1.946415492	-1.076467404	-0.296425076	WithinRadical	BetweenLogographemes	3.38095
DB07M	座	Word_039	7	Word_039_R2_4	136	174.2440817	10	241.5831991	2	Regular	1.946415492	-1.076467404	-0.296425076	WithinRadical	BetweenLogographemes	3.38095
DB08M	座	Word_039	6	Word_039_R2_3	139	146.3488982	10	241.5831991	2	Regular	1.946415492	-1.076467404	-0.296425076	WithinRadical	BetweenLogographemes	3.38095
DB09M	座	Word_039	7	Word_039_R2_4	141	90.04998612	10	241.5831991	2	Regular	1.946415492	-1.076467404	-0.296425076	WithinRadical	BetweenLogographemes	3.38095
DB01M	座	Word_039	8	Word_039_R2_5	146	147.1869559	10	241.5831991	2	Regular	1.946415492	-1.076467404	-0.296425076	WithinRadical	BetweenLogographemes	3.38095
DB02F	座	Word_039	7	Word_039_R2_4	146	109.2520023	10	241.5831991	2	Regular	1.946415492	-1.076467404	-0.296425076	WithinRadical	BetweenLogographemes	3.38095
DB07F	座	Word_039	4	Word_039_R2_1	150	108.2266141	10	241.5831991	2	Regular	1.946415492	-1.076467404	-0.296425076	WithinRadical	BetweenLogographemes	3.38095
DB09M	座	Word_039	5	Word_039_R2_2	150	103.2763284	10	241.5831991	2	Regular	1.946415492	-1.076467404	-0.296425076	WithinRadical	BetweenLogographemes	3.38095
DB10F	座	Word_039	7	Word_039_R2_4	153	140.4706375	10	241.5831991	2	Regular	1.946415492	-1.076467404	-0.296425076	WithinRadical	BetweenLogographemes	3.38095
DB10M	座	Word_039	7	Word_039_R2_4	157	114.3372205	10	241.5831991	2	Regular	1.946415492	-1.076467404	-0.296425076	WithinRadical	BetweenLogographemes	3.38095
DB09F	座	Word_039	7	Word_039_R2_4	159	123.1462545	10	241.5831991	2	Regular	1.946415492	-1.076467404	-0.296425076	WithinRadical	BetweenLogographemes	3.38095
DB01M	座	Word_039	6	Word_039_R2_3	164	272.4426545	10	241.5831991	2	Regular	1.946415492	-1.076467404	-0.296425076	WithinRadical	BetweenLogographemes	3.38095
DB05M	座	Word_039	5	Word_039_R2_2	164	152.8201557	10	241.5831991	2	Regular	1.946415492	-1.076467404	-0.296425076	WithinRadical	BetweenLogographemes	3.38095
DB05F	座	Word_039	5	Word_039_R2_2	166	88.63972022	10	241.5831991	2	Regular	1.946415492	-1.076467404	-0.296425076	WithinRadical	BetweenLogographemes	3.38095
DB04M	座	Word_039	6	Word_039_R2_3	175	150.8807476	10	241.5831991	2	Regular	1.946415492	-1.076467404	-0.296425076	WithinRadical	BetweenLogographemes	3.38095
DB05F	座	Word_039	7	Word_039_R2_4	177	190.4127097	10	241.5831991	2	Regular	1.946415492	-1.076467404	-0.296425076	WithinRadical	BetweenLogographemes	3.38095
DB08F	座	Word_039	7	Word_039_R2_4	178	167.1556161	10	241.5831991	2	Regular	1.946415492	-1.076467404	-0.296425076	WithinRadical	BetweenLogographemes	3.38095
DB03M	座	Word_039	5	Word_039_R2_2	186	98.23441352	10	241.5831991	2	Regular	1.946415492	-1.076467404	-0.296425076	WithinRadical	BetweenLogographemes	3.38095
DB08M	座	Word_039	5	Word_039_R2_2	191	102.5329215	10	241.5831991	2	Regular	1.946415492	-1.076467404	-0.296425076	WithinRadical	BetweenLogographemes	3.38095
DB01F	座	Word_039	5	Word_039_R2_2	192	117.5925168	10	241.5831991	2	Regular	1.946415492	-1.076467404	-0.296425076	WithinRadical	BetweenLogographemes	3.38095
DB05M	座	Word_039	7	Word_039_R2_4	208	125.399362	10	241.5831991	2	Regular	1.946415492	-1.076467404	-0.296425076	WithinRadical	BetweenLogographemes	3.38095
DB02M	座	Word_039	8	Word_039_R2_4	213	145.361618	10	241.5831991	2	Regular	1.946415492	-1.076467404	-0.296425076	WithinRadical	BetweenLogographemes	3.38095
DB03M	座	Word_039	7	Word_039_R2_4	217	192.0833153	10	241.5831991	2	Regular	1.946415492	-1.076467404	-0.296425076	WithinRadical	BetweenLogographemes	3.38095
DB10M	座	Word_039	6	Word_039_R2_3	249	246.1381726	10	241.5831991	2	Regular	1.946415492	-1.076467404	-0.296425076	WithinRadical	BetweenLogographemes	3.38095
DB01F	座	Word_039	7	Word_039_R2_4	252	133.6001497	10	241.5831991	2	Regular	1.946415492	-1.076467404	-0.296425076	WithinRadical	BetweenLogographemes	3.38095
DB01M	蘊	Word_040	15	Word_040_R2_11	73	196.3288058	19	19.49472288	1	Irregular	-0.570654624	-1.769614585	0.34542881	WithinRadical	BetweenLogographemes	5.7619
DB03F	蘊	Word_040	15	Word_040_R2_11	88	162.0154314	19	19.49472288	1	Irregular	-0.570654624	-1.769614585	0.34542881	WithinRadical	BetweenLogographemes	5.7619
DB04M	蘊	Word_040	12	Word_040_R2_8	95	107.6150547	19	19.49472288	1	Irregular	-0.570654624	-1.769614585	0.34542881	WithinRadical	BetweenLogographemes	5.7619
DB08M	蘊	Word_040	6	Word_040_R2_2	101	97.74456507	19	19.49472288	1	Irregular	-0.570654624	-1.769614585	0.34542881	WithinRadical	BetweenLogographemes	5.7619
DB04M	蘊	Word_040	5	Word_040_R2_1	107	103.406963	19	19.49472288	1	Irregular	-0.570654624	-1.769614585	0.34542881	WithinRadical	BetweenLogographemes	5.7619
DB03F	蘊	Word_040	7	Word_040_R2_3	108	196.9568481	19	19.49472288	1	Irregular	-0.570654624	-1.769614585	0.34542881	WithinRadical	BetweenLogographemes	5.7619
DB08F	蘊	Word_040	6	Word_040_R2_3	116	109.6357606	19	19.49472288	1	Irregular	-0.570654624	-1.769614585	0.34542881	WithinRadical	BetweenLogographemes	5.7619
DB07F	蘊	Word_040	5	Word_040_R2_1	121	131.2440475	19	19.49472288	1	Irregular	-0.570654624	-1.769614585	0.34542881	WithinRadical	BetweenLogographemes	5.7619
DB02F	蘊	Word_040	14	Word_040_R2_10	123	109.1237829	19	19.49472288	1	Irregular	-0.570654624	-1.769614585	0.34542881	WithinRadical	BetweenLogographemes	5.7619
DB04F	蘊	Word_040	14	Word_040_R2_10	123	111.8302285	19	19.49472288	1	Irregular	-0.570654624	-1.769614585	0.34542881	WithinRadical	BetweenLogographemes	5.7619
[truncated: 32,288 more rows]
